# Supplementary material for: A high-resolution description of β1-adrenergic receptor functional dynamics and allosteric coupling from backbone NMR
Source: Nat Commun. 2020 May 5;11:2216. doi: 10.1038/s41467-020-15864-y (PMC7200737; doi:10.1038/s41467-020-15864-y)
Supplement: Supplementary file 3 — Supplementary Data 1-3 [file 41467_2020_15864_MOESM3_ESM.xlsx]

## Sheet: CONTENT
Supplementary Tables for
A high-resolution description of β1-adrenergic receptor functional dynamics and allosteric coupling from backbone NMR
Anne Grahl1, Layara Akemi Abiko1, Shin Isogai1, Timothy Sharpe2, Stephan Grzesiek1
1 Focal Area Structural Biology and Biophysics, Biozentrum, University of Basel, CH-4056 Basel, Switzerland
2 Biophysics Core Facility, Biozentrum, University of Basel, CH-4056 Basel, Switzerland
Corresponding author: Stephan Grzesiek (stephan.grzesiek@unibas.ch)
This Excel file includes:
Supplementary Table 1: Pharmacological and geometrical properties of the β1AR ligands
Supplementary Table 2: 1H and 15N chemical shifts of valine 15N resonances of YY-β1AR and TS-β1AR in various forms
Supplementary Table 3: 15N relaxation rates of valine 15N resonances of YY-β1AR and TS-β1AR in various forms

## Sheet: Supplementary Data 1
ligand	pKD1	Δ pKD	Gs efficacy2	Δ Gs efficacy	volume_total3	volume_ortho_meta_substitution4
dobutamine	5.49	0.03	112	7	292.5	37.21
isoprenaline	5.16	0.05	100		204.08	37.21
cyanopindolol	10.01	0.11	39	1	275.9	85.89
alprenolol	7.35	0.07	31	2	258.36	73.73
carvedilol	8.72	0.09	12	0.4	376.39	113.02
atenolol	4.29	0.11	2.1	1	260.9	0
1Values for binding affinity correspond to the β36-m23 constructa. The pKD = -log KD [M] was obtained from from [3H] CGP12177 whole-cell binding assays in stably expressed CHO cellsb.
2Values for efficacy towards Gs-mediated signaling as determined by adenylyl cyclase activation of the truncated native turkey β1ARb. The efficacies are indicated as the percentage of the (maximal) isoprenaline response obtained from 3H-cAMP accumulation assays in CHO cells.
3The volume of the ligand (Å3) was calculated by the Molinspiration Property Calculation Service (http://www.molinspiration.com/cgi-bin/properties).
4The volume of ortho, meta ligand head group substitutions (Å3) was calculated by the Molinspiration Property Calculation Service (http://www.molinspiration.com/cgi-bin/properties).
aWarne, T. et al. Structure of a beta1-adrenergic G-protein-coupled receptor. Nature 454, 486–491 (2008).
bBaker, J. G., Proudman, R. G. W. & Tate, C. G. The pharmacological effects of the thermostabilising (m23) mutations and intra and extracellular (β36) deletions essential for crystallisation of the turkey β-adrenoceptor. Naunyn Schmiedebergs Arch. Pharmacol. 384, 71–91 (2011).

## Sheet: Supplementary Data 2
construct	ligand	1H V60*	15N V60*	1H V89	15N V89	1H V95	15N V95	1H V103	15N V103	1H V125	15N V125	1H V160	15N V160	1H V165	15N V165	1H V172	15N V172	1H V202	15N V202	1H V226	15N V226	1H V230	15N V230	1H V298	15N V298	1H V314	15N V314	1H V320	15N V320
TS-β1AR	alprenolol	8.572	120.929	8.972	119.917	9.508	121.379	8.269	116.069	7.49	121.588	7.741	120.551	8.548	122.555	8.253	108.838	7.934	125.281	8.928	118.938	8.792	122.386	9.271	122.615	7.316	116.068	8.656	118.743
TS-β1AR	atenolol	8.578	120.924	8.975	119.952	9.46	121.499	8.276	116.077	7.548	121.553	7.752	120.572	8.539	122.371	7.661	104.636	7.807	125.555	9.024	119.209	8.839	122.491	9.24	122.308	7.257	112.991	8.692	118.724
TS-β1AR	carvedilol	8.631	121.034	9.031	119.946	9.603	121.352	8.319	115.919	7.552	121.86	7.741	120.616	8.547	122.657	8.244	107.978	7.909	125.436	8.947	119	8.782	122.35	9.32	122.63	7.263	115.801	8.624	118.689
TS-β1AR	cyanopindolol	8.597	120.936	8.972	119.858			8.26	116.008	7.452	121.104	7.746	120.47	8.478	122.336	8.293	108.421	7.923	125.956	8.93	118.926	8.798	122.355	9.264	122.498	7.258	115.518	8.645	118.742
TS-β1AR	dobutamine	8.61	120.962	9.02	119.905	9.422	120.678	8.364	115.856	7.615	122.292	7.745	120.562	8.511	122.425	8.212	109.979	7.844	125.831	8.849	118.683	8.772	122.217	9.243	122.523	7.258	113.754	8.674	118.369
TS-β1AR	isoprenaline	8.582	120.916	9.001	119.875	9.473	120.87	8.321	115.981	7.475	121.828	7.748	120.55	8.52	122.317	8.186	109.613	7.872	126.006	8.831	118.595	8.771	122.177	9.263	122.658	7.239	113.372	8.674	118.511
YY-β1AR	alprenolol	8.627	121.136	8.976	119.765	9.466	121.222	8.269	116.076	7.549	121.834	7.768	120.628	8.554	122.532	8.247	108.916	7.913	125.276	9.017	118.354	8.478	121.735	9.204	122.726	7.332	115.721	8.666	118.764
YY-β1AR	atenolol	8.619	121.183	8.965	119.818	9.414	121.478	8.263	116.099	7.593	121.811	7.768	120.63	8.547	122.498	7.687	104.685			9.092	118.565	8.485	121.741	9.166	122.472	7.253	112.41	8.699	118.742
YY-β1AR	carvedilol	8.649	121.171	8.984	119.764	9.556	121.249	8.322	115.976	7.763	120.631	7.578	122.093	8.546	122.645	8.239	107.905	7.922	125.388	9.019	118.315	8.445	121.784	9.229	122.748	7.281	115.56	8.631	118.655
YY-β1AR	cyanopindolol	8.615	121.139	8.947	119.769	9.436	121.302	8.265	116.079	7.476	121.401	7.776	120.641	8.512	122.439	8.296	108.381	7.905	125.76	9.01	118.26	8.429	121.785	9.197	122.602	7.27	115.216	8.672	118.785
YY-β1AR	dobutamine	8.684	121.254	9.043	119.8	9.405	120.623	8.367	115.939	7.672	122.513	7.769	120.601	8.542	122.492	8.231	109.993	7.826	125.982	8.914	118.197	8.502	121.612	9.175	122.569	7.275	113.15	8.7	118.402
YY-β1AR	isoprenaline	8.63	121.149	9.002	119.745	9.417	120.857	8.319	115.985	7.564	121.969	7.773	120.554	8.52	122.29	8.177	109.626	7.832	126.181	8.873	118.109	8.498	121.478	9.174	122.635	7.235	112.558	8.702	118.56
Column legend
Construct	β1AR construct
Ligand	ligand(s) used for experiment
1H	1H chemical shift [ppm]
15N	15N chemical shift [ppm]
*	tentative assignment

## Sheet: Supplementary Data 3
Parameter	Construct	Ligand	Field	V60*	Δ V60*	V89	Δ V89	V95	Δ V95	V103	Δ V103	V125	Δ V125	V160	Δ V160	V165	Δ V165	V172	Δ V172	V202	Δ V202	V226	Δ V226	V230	Δ V230	V298	Δ V298	V314	Δ V314	V320	Δ V320
R2, app (line shappe)	YY-β1AR	alprenolol	21.2	50.043	4.26138	56.1691	4.65635	40.3302	8.67656	42.6602	3.48584	40.8734	3.78357	44.3554	3.08577	74.2987	5.52926	94.6667	7.67507	89.6597	12.3147	48.806	3.9031	51.9475	4.23148	42.7584	2.71747	81.9367	5.62387	36.3705	2.35821
R2, app (line shappe)	YY-β1AR	apo	21.2	57.1083	8.78524	76.0069	12.3315	72.9635	18.0064	79.9339	8.21831	95.1117	11.0527	63.7252	7.75662			103.358	56.266	144.935	47.6404	74.8583	19.8767			62.2232	8.47766	198.215	31.923	63.4602	5.94828
R2, app (line shappe)	YY-β1AR	atenolol	21.2	25.2898	3.26424	45.1113	4.67863	40.3106	6.93355	52.0326	4.00982	62.7926	6.0016	41.0272	4.20471	59.9455	8.92475	145.053	35.8564			51.8755	6.02724	59.759	6.09276	47.762	3.49786	278.522	42.9169	38.9165	2.45373
R2, app (line shappe)	YY-β1AR	carvedilol	21.2	51.3585	5.4137	34.0863	5.67447	57.7529	10.1572	52.0064	4.75129	54.415	4.48955	45.7364	3.5645	90.8378	7.69641	73.4413	5.17561	44.0281	3.96681	58.4598	4.72031	51.3978	5.53576	42.7518	4.12378	55.9465	5.28031	40.1928	2.42875
R2, app (line shappe)	YY-β1AR	cyanopindolol	21.2	61.212	10.6835	40.3695	15.2515	115.63	51.5807	25.4665	8.79028	25.9181	7.60912	50.0397	16.9606	96.0542	35.3561	51.0214	11.1966	36.6486	9.07562	84.3027	17.1469	68.418	23.8857	42.706	9.39794	49.9415	10.795	32.702	5.92123
R2, app (line shappe)	YY-β1AR	dobutamine	21.2	35.6702	4.6885	52.6413	7.35706	66.6345	9.38791	72.5512	6.90803	66.268	7.25568	53.9045	3.9771	98.8162	16.1598	100.236	12.7344	75.143	9.14815	65.1095	5.91796	54.7095	8.43919	39.6757	3.27481	107.096	9.53582	50.6516	2.05021
R2, app (line shappe)	YY-β1AR	isoprenaline	21.2	76.1836	9.27985	50.3931	9.65161	89.3096	19.9566	79.0307	6.7269	75.2804	14.1306	72.5119	9.80364	77.9508	11.0295	104.802	15.1066	57.8053	16.0054	54.0845	8.66529	57.2064	10.5467	71.3632	6.9237	129.826	15.6723	51.3945	3.78109
R2, app (line shappe)	TS-β1AR	alprenolol	18.8	58.9441	7.61115	52.2388	10.4349	85.7557	21.7271	57.609	9.31333	35.3233	8.13618	35.8338	9.41347	55.8614	32.6756	133.94	25.9574	67.6326	28.2927	54.4183	12.1882	43.9725	9.69759	59.9455	8.96898	83.9296	20.7538	51.2669	5.6063
R2, app (line shappe)	TS-β1AR	apo	18.8	49.9219	3.74388	61.5949	7.74002	73.4347	13.6964	49.7353	5.48637	44.0707	5.05214	45.7887	5.89379	87.1792	8.20351	142.854	19.1825			29.6095	9.60574	53.7605	6.7843	53.2991	5.59854	298.029	35.0035	56.3425	3.53227
R2, app (line shappe)	TS-β1AR	atenolol	18.8	46.9275	3.45709	36.7566	5.04616	72.62	11.39	44.8953	4.51009	47.2221	5.32969	43.9528	3.4678	62.9497	6.49858	113.51	22.87	109.22	29	68.6634	5.7817	44.2572	5.20327	50.7465	3.23983	232.69	16.18	38.7496	2.64758
R2, app (line shappe)	TS-β1AR	carvedilol	18.8	19.8117	0.513204	64.5695	19.2549	106.48	37.1184	63.3914	18.1035	21.2058	4.30133	41.9403	15.2207	84.0867	22.6794	66.3465	21.0015	39.859	21.0824	63.4896	23.1443	57.766	23.9416	24.5535	7.28389	68.4965	12.1119	52.9653	7.39432
R2, app (line shappe)	TS-β1AR	cyanopindolol	18.8	33.6739	14.036	65.0899	19.1673			76.8807	19.1419	73.6213	20.293	71.0884	22.7015	75.3	48.0561	97.517	19.2043	63.2933	17.5899	28.3136	13.5081	75.9185	22.9069	55.9007	15.7396	72.7181	10.9475	34.7146	10.1972
R2, app (line shappe)	TS-β1AR	dobutamine	18.8	51.4043	6.85038	47.9486	9.55576	86.973	29.2874	76.1836	11.9368	64.9622	25.356	66.6018	10.0527	61.6145	12.0942	132.114	31.6806	66.9257	12.9741	68.9678	7.66038	62.8515	15.0316	32.9475	8.91963	116.926	13.7578	37.5617	4.48837
R2, app (line shappe)	TS-β1AR	isoprenaline	18.8	42.5784	4.89664	61.32	5.45261	48.626	14.6241	54.1532	4.71695	69.6648	10.67	40.1731	5.66624	79.1092	10.8109	111.173	16.4122	74.6226	9.1589	63.0184	6.41501	56.3621	9.62407	58.7772	5.33873	118.399	9.325	50.3833	3.19437
R2 (spin-echo)	TS-β1AR	alprenolol	14.1	64.72	3.14	74.8153	3.98937	56.16	39.711	63.0235	2.4542	67.5643	3.69724	63.7745	3.11852	67.2089	3.02966	54.2	38.325	71.835	50.795	62.6425	2.67718	64.1041	3.57445	58.9941	3.20551	65.359	3.02286	52.2335	1.31005
R2 (spin-echo)	TS-β1AR	alprenolol	21.2	83.5672	2.17957	85.9908	4.10262	77.76	54.985	78.7058	2.41185	94.8013	4.77845	81.395	2.68068	86.6566	4.27377	38.5	26.9	81.755	57.8	85.418	3.60991	86.2785	4.33321	79.7673	4.42331	75.1912	4.31706	76.8189	1.70195
R1	TS-β1AR	alprenolol	14.1	0.255266	0.0141904	0.340207	0.0252928	0.313071	0.0407558	0.299033	0.0166699	0.311277	0.0203468	0.301809	0.0163653	0.31176	0.0231645	0.290145	0.0317446			0.328572	0.0196396	0.267081	0.0185603	0.288791	0.0178647	0.339657	0.0173802	0.417046	0.00829647
R1	TS-β1AR	alprenolol	21.2	0.184275	0.0132739	0.176905	0.0215348	0.222212	0.0430711	0.203354	0.0145813	0.182669	0.0160177	0.178073	0.0132101	0.197954	0.0237127	0.131239	0.0394188			0.138613	0.0172818	0.189595	0.0179919	0.159119	0.0173136	0.189314	0.0173371	0.310395	0.00946731
Parameter	15N relaxation rate
Construct	β1AR construct
Ligand	ligand(s) used for experiment
Field	magnetic field strength [T]
X	mean 15N rate [1/s] for residue X
Δ X	estimated error in 15N rate for residue X from Monte Carlo analysis
