# Supplementary material for: A high-resolution description of β1-adrenergic receptor functional dynamics and allosteric coupling from backbone NMR
Source: Nat Commun. 2020 May 5;11:2216. doi: 10.1038/s41467-020-15864-y (PMC7200737; doi:10.1038/s41467-020-15864-y)
Supplement: Supplementary file 5 — Source Data [file 41467_2020_15864_MOESM5_ESM.xlsx]

## Sheet: Figure 4a
Figure 4b
PCA signal contributions
#PC	contribution
1	0.555896
2	0.898398
3	0.968863
4	0.991821
5	1
6	1

## Sheet: Figure 4b
Figure 4b
PCA scores
Ligand	PC1	PC2
Alp	-3.12613	-2.64277
Ate	13.5641	-1.18349
Car	-3.10165	-5.94228
Cya	-3.82472	-3.24752
Dob	-2.59074	6.63195
Iso	-0.920875	6.38381

## Sheet: Figure 4c
Figure 4c
PCA loadings
Observable	PC1	PC2
103_15N	0.00930452	-0.0134159
103_1H	-0.047029	0.0970344
125_15N	0.0283018	0.200706
125_1H	-0.0106577	-0.0252054
165_15N	-0.00114808	-0.0307876
165_1H	0.0135571	-0.0150268
172_15N	-0.49344	0.351529
172_1H	-0.67852	-0.000265558
202_15N	0.0112028	0.110635
202_1H	-0.0123584	-0.155854
226_15N	0.0352434	-0.0333574
226_1H	0.127442	-0.241806
230_15N	0.00260229	-0.0419784
230_1H	0.0269648	0.0912061
298_15N	-0.0225983	-0.0151046
298_1H	-0.0410917	-0.0668735
314_15N	-0.291766	-0.4422
314_1H	-0.0389464	-0.0574725
320_15N	0.00962071	-0.0445762
320_1H	0.0365291	0.0870278
60_15N	0.00177156	0.00852257
60_1H	-0.0249405	0.0453143
89_15N	0.00562531	0.000498971
89_1H	-0.0231084	0.0964156
95_15N	0.0440726	-0.101108
95_1H	-0.0591028	-0.15732
Gs_efficacy	-0.188284	0.527088
pK_d	-0.217646	-0.284031
V_om	-0.307436	-0.317098

## Sheet: Figure 5
Figure 5
Predictions from V172 1H/15N
Ligand	314_15N	226_1H	125_15N	95_15N	Gs_efficacy	pK_d	V_om
Alp	114.622	8.97326	121.612	121.076	54.6736	7.5938	73.3958
Ate	112.413	9.08934	121.755	121.485	0.927253	4.25718	1.56128
Car	115.785	9.04028	121.072	121.355	11.1648	9.08091	98.0694
Cya	115.953	9.02535	121.083	121.3	18.6743	9.34732	104.155
Dob	113.053	8.8942	122.3	120.743	107	5.56436	38.9567
Iso	112.789	8.90258	122.337	120.771	103.66	5.17643	30.9216

## Sheet: Figure 6b
Figure 6b
PDB	chain	d_H6.55_O6.52	Δd_H6.55_O6.52	d_H6.55_O6.51	Δd_H6.55_O6.51	d_H6.59_O6.56	Δd_H6.59_O6.56	d_H6.59_O6.55	Δd_H6.59_O6.55	d_H6.60_O6.57	Δd_H6.60_O6.57	d_H6.60_O6.56	Δd_H6.60_O6.56
2VT4	A	2.88458	0.191879	2.7214	0.391945	2.6614	0.354639	2.86414	0.321201	2.37125	0.222243	2.73613	0.255514
2VT4	B	3.00746	0.500758	2.43402	0.216993	2.39691	0.332682	3.05307	0.364363	2.47352	0.35595	3.10807	0.230777
2Y03	A	2.95701	0.216075	2.27867	0.283928	2.40758	0.224324	3.00338	0.348124	2.35487	0.266584	3.1897	0.483239
2Y03	B	3.42859	0.476124	2.1313	0.206711	2.05517	0.268282	3.20093	0.32361	2.13773	0.268703	3.17413	0.284228
6H7J	A	3.42946	1.003	1.95783	0.471159	4.28854	0.839923	5.10949	1.29609	3.1297	0.94684	5.61145	1.0752
6H7J	B	4.10061	0.735713	2.44208	0.700881	5.86561	1.90456	8.05113	2.10848	4.09263	1.8252	6.89619	1.66419
2RH1	A	2.91138	0.352479	2.50764	0.292094	2.31059	0.545645	3.29829	0.75084	2.73224	0.576647	2.80081	0.665451
4LDL	A	3.4668	0.522727	1.90059	0.32337	4.11519	1.14899	5.55698	1.40264	4.10444	1.29561	5.70777	1.38287
Column legend
PDB	PDB ID
chain	PDB chain
d_Hx.xx_Oy.yy	mean dHi Oi-3 or dHi Oi-4 [Å]
Δd_Hx.xx_Oy.yy	standard deviation dHi Oi-3 or dHi Oi-4 [Å]

## Sheet: Figure 7e
Figure 7e
Sequences of class A GPCRs for alignment downloaded from the GPCRdb on 30.12.2019
GPCRdb entry	5.57x57	5.58x58	5.59x59	7.49x49	7.50x50	7.51x51	7.52x52	7.53x53
[Dog] 5-HT1A receptor	L	Y	G	N	P	V	I	Y
[Western lowland gorilla] 5-HT1A receptor	L	Y	G	N	P	V	I	Y
[Horse] 5-HT1A receptor	L	Y	G	N	P	V	I	Y
[Human] 5-HT1A receptor	L	Y	G	N	P	V	I	Y
[Mouse] 5-HT1A receptor	L	Y	G	N	P	V	I	Y
[Chimpanzee] 5-HT1A receptor	L	Y	G	N	P	V	I	Y
[Bornean orangutan] 5-HT1A receptor	L	Y	G	N	P	V	I	Y
[Rat] 5-HT1A receptor	L	Y	G	N	P	V	I	Y
[Red fox] 5-HT1A receptor	L	Y	G	N	P	V	I	Y
[African clawed frog] 5-HT1A receptor	L	Y	G	N	P	I	I	Y
[Dog] 5-HT1B receptor	L	Y	G	N	P	I	I	Y
[Guinea pig] 5-HT1B receptor	L	Y	G	N	P	I	I	Y
[Chinese hamster] 5-HT1B receptor	L	Y	G	N	P	I	I	Y
[North American opossum] 5-HT1B receptor	L	Y	G	N	P	I	I	Y
[Cat] 5-HT1B receptor	L	Y	G	N	P	I	I	Y
[Western lowland gorilla] 5-HT1B receptor	L	Y	G	N	P	I	I	Y
[Horse] 5-HT1B receptor	L	Y	S	N	P	I	I	Y
[Human] 5-HT1B receptor	L	Y	G	N	P	I	I	Y
[Mouse] 5-HT1B receptor	L	Y	G	N	P	I	I	Y
[Chimpanzee] 5-HT1B receptor	L	Y	G	N	P	I	I	Y
[Rabbit] 5-HT1B receptor	L	Y	G	N	P	I	I	Y
[Rat] 5-HT1B receptor	L	Y	G	N	P	I	I	Y
[Middle East blind mole rat] 5-HT1B receptor	L	Y	G	N	P	I	I	Y
[Red fox] 5-HT1B receptor	L	Y	G	N	P	I	I	Y
[Dog] 5-HT1D receptor	L	Y	G	N	P	I	I	Y
[Guinea pig] 5-HT1D receptor	L	Y	S	N	P	I	I	Y
[Human] 5-HT1D receptor	L	Y	G	N	P	I	I	Y
[Mouse] 5-HT1D receptor	L	Y	G	N	P	V	I	Y
[Rabbit] 5-HT1D receptor	L	Y	G	N	P	I	I	Y
[Rat] 5-HT1D receptor	L	Y	G	N	P	V	I	Y
[Japanese pufferfish] 5-HT1D receptor	L	Y	G	N	P	V	I	Y
[Guinea pig] 5-ht1E receptor	L	Y	Y	N	P	L	L	Y
[Human] 5-ht1E receptor	L	Y	Y	N	P	L	L	Y
[Chimpanzee] 5-ht1E receptor	L	Y	Y	N	P	L	L	Y
[Guinea pig] 5-HT1F receptor	L	Y	Y	N	P	L	I	Y
[Human] 5-HT1F receptor	L	Y	Y	N	P	L	I	Y
[Mouse] 5-HT1F receptor	L	Y	Y	N	P	L	I	Y
[Chimpanzee] 5-HT1F receptor	L	Y	Y	N	P	L	I	Y
[Rat] 5-HT1F receptor	L	Y	Y	N	P	L	I	Y
[Bovine] 5-HT2A receptor	T	Y	F	N	P	L	V	Y
[Dog] 5-HT2A receptor	T	Y	F	N	P	L	V	Y
[Chinese hamster] 5-HT2A receptor	T	Y	F	N	P	L	V	Y
[Fruit fly] 5-HT2A receptor	L	Y	W	N	P	V	I	Y
[Human] 5-HT2A receptor	T	Y	F	N	P	L	V	Y
[Rhesus macaque] 5-HT2A receptor	T	Y	F	N	P	L	V	Y
[Mouse] 5-HT2A receptor	T	Y	F	N	P	L	V	Y
[Pig] 5-HT2A receptor	T	Y	F	N	P	L	V	Y
[Bornean orangutan] 5-HT2A receptor	T	Y	F	N	P	L	V	Y
[Rat] 5-HT2A receptor	T	Y	F	N	P	L	V	Y
[Fruit fly] 5-HT2B receptor	L	Y	W	N	P	V	I	Y
[Human] 5-HT2B receptor	T	Y	F	N	P	L	V	Y
[Mouse] 5-HT2B receptor	T	Y	F	N	P	L	I	Y
[Rat] 5-HT2B receptor	T	Y	F	N	P	L	I	Y
[Green pufferfish] 5-HT2B receptor	I	Y	F	N	P	L	V	Y
[Dog] 5-HT2C receptor	T	Y	C	N	P	L	V	Y
[Human] 5-HT2C receptor	T	Y	C	N	P	L	V	Y
[Mouse] 5-HT2C receptor	T	Y	F	N	P	L	V	Y
[Chimpanzee] 5-HT2C receptor	T	Y	C	N	P	L	V	Y
[Rat] 5-HT2C receptor	T	Y	F	N	P	L	V	Y
[Guinea pig] 5-HT4 receptor	A	Y	Y	N	P	F	L	Y
[Human] 5-HT4 receptor	A	Y	Y	N	P	F	L	Y
[Mouse] 5-HT4 receptor	A	Y	Y	N	P	F	L	Y
[Rat] 5-HT4 receptor	A	Y	Y	N	P	F	L	Y
[Human] 5-HT5A receptor	V	Y	W	N	P	L	I	Y
[Mouse] 5-HT5A receptor	V	Y	W	N	P	L	I	Y
[Rat] 5-HT5A receptor	V	Y	W	N	P	L	I	Y
[Human] 5-HT6 receptor	T	Y	C	N	P	I	I	Y
[Mouse] 5-HT6 receptor	T	Y	C	N	P	I	I	Y
[Chimpanzee] 5-HT6 receptor	T	Y	C	N	P	I	I	Y
[Rat] 5-HT6 receptor	T	Y	C	N	P	I	I	Y
[Guinea pig] 5-HT7 receptor	M	Y	Y	N	P	F	I	Y
[Human] 5-HT7 receptor	M	Y	Y	N	P	F	I	Y
[Mouse] 5-HT7 receptor	M	Y	Y	N	P	F	I	Y
[Rat] 5-HT7 receptor	M	Y	Y	N	P	F	I	Y
[African clawed frog] 5-HT7 receptor	M	Y	Q	N	P	L	I	Y
[Caenorhabditis elegans] M1 receptor	L	Y	K	N	P	F	A	Y
[Fruit fly] M1 receptor	L	Y	W	N	P	M	C	Y
[Human] M1 receptor	L	Y	W	N	P	M	C	Y
[Rhesus macaque] M1 receptor	L	Y	W	N	P	M	C	Y
[Mouse] M1 receptor	L	Y	W	N	P	M	C	Y
[Pig] M1 receptor	L	Y	W	N	P	M	C	Y
[Sumatran orangutan] M1 receptor	L	Y	W	N	P	M	C	Y
[Rat] M1 receptor	L	Y	W	N	P	M	C	Y
[Bovine] M2 receptor	L	Y	W	N	P	A	C	Y
[Caenorhabditis elegans] M2 receptor	L	Y	W	N	P	F	C	Y
[Chicken] M2 receptor	L	Y	W	N	P	A	C	Y
[Human] M2 receptor	L	Y	W	N	P	A	C	Y
[Mouse] M2 receptor	L	Y	W	N	P	A	C	Y
[Chimpanzee] M2 receptor	L	Y	W	N	P	A	C	Y
[Pig] M2 receptor	L	Y	W	N	P	A	C	Y
[Rat] M2 receptor	L	Y	W	N	P	A	C	Y
[Bovine] M3 receptor	L	Y	W	N	P	V	C	Y
[Caenorhabditis elegans] M3 receptor	L	Y	T	N	P	L	C	Y
[Chicken] M3 receptor	L	Y	W	N	P	V	C	Y
[Western lowland gorilla] M3 receptor	L	Y	W	N	P	V	C	Y
[Human] M3 receptor	L	Y	W	N	P	V	C	Y
[Mouse] M3 receptor	L	Y	W	N	P	V	C	Y
[Chimpanzee] M3 receptor	L	Y	W	N	P	V	C	Y
[Pig] M3 receptor	L	Y	W	N	P	V	C	Y
[Bornean orangutan] M3 receptor	L	Y	W	N	P	V	C	Y
[Rat] M3 receptor	L	Y	W	N	P	V	C	Y
[Chicken] M4 receptor	L	Y	I	N	P	A	C	Y
[Human] M4 receptor	L	Y	I	N	P	A	C	Y
[Mouse] M4 receptor	L	Y	I	N	P	A	C	Y
[Rat] M4 receptor	L	Y	I	N	P	A	C	Y
[African clawed frog] M4 receptor	L	Y	I	N	P	A	C	Y
[Human] M5 receptor	L	Y	C	N	P	I	C	Y
[Rhesus macaque] M5 receptor	L	Y	C	N	P	I	C	Y
[Mouse] M5 receptor	L	Y	C	N	P	I	C	Y
[Chimpanzee] M5 receptor	L	Y	C	N	P	I	C	Y
[Rat] M5 receptor	L	Y	C	N	P	I	C	Y
[Bolivian squirrel monkey] M5 receptor	L	Y	C	N	P	I	C	Y
[Bovine] &amp;alpha;1A-adrenoceptor	M	Y	C	N	P	I	I	Y
[Guinea pig] &amp;alpha;1A-adrenoceptor	M	Y	C	N	P	I	I	Y
[Human] &amp;alpha;1A-adrenoceptor	M	Y	C	N	P	I	I	Y
[Mouse] &amp;alpha;1A-adrenoceptor	M	Y	C	N	P	I	I	Y
[Japanese rice fish] &amp;alpha;1A-adrenoceptor	M	Y	C	N	P	I	I	Y
[Rabbit] &amp;alpha;1A-adrenoceptor	M	Y	C	N	P	I	I	Y
[Rat] &amp;alpha;1A-adrenoceptor	M	Y	C	N	P	I	I	Y
[Human] &amp;alpha;1B-adrenoceptor	M	Y	C	N	P	I	I	Y
[Golden hamster] &amp;alpha;1B-adrenoceptor	M	Y	C	N	P	I	I	Y
[Mouse] &amp;alpha;1B-adrenoceptor	M	Y	C	N	P	I	I	Y
[Rat] &amp;alpha;1B-adrenoceptor	M	Y	C	N	P	I	I	Y
[Human] &amp;alpha;1D-adrenoceptor	M	Y	C	N	P	L	I	Y
[Mouse] &amp;alpha;1D-adrenoceptor	M	Y	C	N	P	L	I	Y
[Pig] &amp;alpha;1D-adrenoceptor	M	Y	C	N	P	L	I	Y
[Rabbit] &amp;alpha;1D-adrenoceptor	M	Y	C	N	P	L	I	Y
[Rat] &amp;alpha;1D-adrenoceptor	M	Y	C	N	P	L	I	Y
[Bovine] &amp;alpha;2A-adrenoceptor	V	Y	V	N	P	V	I	Y
[Guinea pig] &amp;alpha;2A-adrenoceptor	V	Y	V	N	P	V	I	Y
[Zebrafish] &amp;alpha;2A-adrenoceptor	V	Y	I	N	P	I	I	Y
[Human] &amp;alpha;2A-adrenoceptor	V	Y	V	N	P	V	I	Y
[Mouse] &amp;alpha;2A-adrenoceptor	V	Y	V	N	P	V	I	Y
[Pig] &amp;alpha;2A-adrenoceptor	V	Y	V	N	P	V	I	Y
[Rat] &amp;alpha;2A-adrenoceptor	V	Y	V	N	P	V	I	Y
[Guinea pig] &amp;alpha;2B-adrenoceptor	V	Y	L	N	P	V	I	Y
[Zebrafish] &amp;alpha;2B-adrenoceptor	V	Y	M	N	P	V	I	Y
[Human] &amp;alpha;2B-adrenoceptor	V	Y	L	N	P	V	I	Y
[Mouse] &amp;alpha;2B-adrenoceptor	V	Y	L	N	P	V	I	Y
[Rat] &amp;alpha;2B-adrenoceptor	V	Y	L	N	P	V	I	Y
[Guinea pig] &amp;alpha;2C-adrenoceptor	V	Y	A	N	P	V	I	Y
[Zebrafish] &amp;alpha;2C-adrenoceptor	V	Y	I	N	P	V	I	Y
[North American opossum] &amp;alpha;2C-adrenoceptor	V	Y	V	N	P	V	I	Y
[Human] &amp;alpha;2C-adrenoceptor	V	Y	A	N	P	V	I	Y
[Mouse] &amp;alpha;2C-adrenoceptor	V	Y	A	N	P	V	I	Y
[Rat] &amp;alpha;2C-adrenoceptor	V	Y	A	N	P	V	I	Y
[Bovine] &amp;beta;1-adrenoceptor	V	Y	L	N	P	I	I	Y
[Dog] &amp;beta;1-adrenoceptor	V	Y	L	N	P	I	I	Y
[Cat] &amp;beta;1-adrenoceptor	V	Y	L	N	P	I	I	Y
[Human] &amp;beta;1-adrenoceptor	V	Y	L	N	P	I	I	Y
[Rhesus macaque] &amp;beta;1-adrenoceptor	V	Y	L	N	P	I	I	Y
[Common turkey] &amp;beta;1-adrenoceptor	V	Y	L	N	P	I	I	Y
[Mouse] &amp;beta;1-adrenoceptor	V	Y	L	N	P	I	I	Y
[Pig] &amp;beta;1-adrenoceptor	V	Y	L	N	P	I	I	Y
[Rat] &amp;beta;1-adrenoceptor	V	Y	L	N	P	I	I	Y
[Sheep] &amp;beta;1-adrenoceptor	V	Y	L	N	P	I	I	Y
[African clawed frog] &amp;beta;1-adrenoceptor	V	Y	I	N	P	I	I	Y
[Bovine] &amp;beta;2-adrenoceptor	V	Y	S	N	P	L	I	Y
[Dog] &amp;beta;2-adrenoceptor	V	Y	S	N	P	L	I	Y
[Guinea pig] &amp;beta;2-adrenoceptor	V	Y	S	N	P	L	I	Y
[Cat] &amp;beta;2-adrenoceptor	V	Y	S	N	P	L	I	Y
[Human] &amp;beta;2-adrenoceptor	V	Y	S	N	P	L	I	Y
[Rhesus macaque] &amp;beta;2-adrenoceptor	V	Y	S	N	P	L	I	Y
[Golden hamster] &amp;beta;2-adrenoceptor	V	Y	S	N	P	L	I	Y
[Mouse] &amp;beta;2-adrenoceptor	V	Y	S	N	P	L	I	Y
[Rainbow trout] &amp;beta;2-adrenoceptor	V	Y	G	N	P	L	I	Y
[Pig] &amp;beta;2-adrenoceptor	V	Y	S	N	P	L	I	Y
[Rat] &amp;beta;2-adrenoceptor	V	Y	S	N	P	L	I	Y
[Greater long-tailed hamster] &amp;beta;2-adrenoceptor	V	Y	S	N	P	L	I	Y
[Bovine] &amp;beta;3-adrenoceptor	V	Y	A	N	P	L	I	Y
[Dog] &amp;beta;3-adrenoceptor	V	Y	A	N	P	L	I	Y
[Goat] &amp;beta;3-adrenoceptor	V	Y	A	N	P	L	I	Y
[Guinea pig] &amp;beta;3-adrenoceptor	V	Y	A	N	P	L	I	Y
[Cat] &amp;beta;3-adrenoceptor	V	Y	A	N	P	L	I	Y
[Human] &amp;beta;3-adrenoceptor	V	Y	A	N	P	L	I	Y
[Rhesus macaque] &amp;beta;3-adrenoceptor	V	Y	A	N	P	L	I	Y
[Mouse] &amp;beta;3-adrenoceptor	V	Y	A	N	P	V	I	Y
[Pig] &amp;beta;3-adrenoceptor	V	Y	A	N	P	L	I	Y
[Rat] &amp;beta;3-adrenoceptor	V	Y	A	N	P	L	I	Y
[Sheep] &amp;beta;3-adrenoceptor	V	Y	A	N	P	L	I	Y
[Bovine] D1 receptor	T	Y	T	N	P	I	I	Y
[Goldfish] D1 receptor	T	Y	T	N	P	I	I	Y
[North American opossum] D1 receptor	T	Y	T	N	P	I	I	Y
[Human] D1 receptor	T	Y	T	N	P	I	I	Y
[Rhesus macaque] D1 receptor	T	Y	T	N	P	I	I	Y
[Mouse] D1 receptor	T	Y	T	N	P	I	I	Y
[Pig] D1 receptor	T	Y	T	N	P	I	I	Y
[Rat] D1 receptor	T	Y	T	N	P	I	I	Y
[African clawed frog] D1 receptor	T	Y	T	N	P	I	I	Y
[Bovine] D2 receptor	V	Y	I	N	P	I	I	Y
[Dog] D2 receptor	V	Y	I	N	P	I	I	Y
[Green monkey] D2 receptor	V	Y	I	N	P	I	I	Y
[Human] D2 receptor	V	Y	I	N	P	I	I	Y
[Common turkey] D2 receptor	V	Y	V	N	P	I	I	Y
[Mouse] D2 receptor	V	Y	I	N	P	I	I	Y
[European domestic ferret] D2 receptor	V	Y	I	N	P	I	I	Y
[Chimpanzee] D2 receptor	V	Y	I	N	P	I	I	Y
[Rat] D2 receptor	V	Y	I	N	P	I	I	Y
[Green monkey] D3 receptor	V	Y	A	N	P	V	I	Y
[Human] D3 receptor	V	Y	A	N	P	V	I	Y
[Mouse] D3 receptor	V	Y	A	N	P	V	I	Y
[Chimpanzee] D3 receptor	V	Y	A	N	P	V	I	Y
[Rat] D3 receptor	V	Y	A	N	P	V	I	Y
[Human] D4 receptor	L	Y	W	N	P	V	I	Y
[Mouse] D4 receptor	L	Y	W	N	P	I	I	Y
[European domestic ferret] D4 receptor	L	Y	W	N	P	L	I	Y
[Rat] D4 receptor	L	Y	W	N	P	I	I	Y
[Human] D5 receptor	T	Y	T	N	P	V	I	Y
[Mouse] D5 receptor	T	Y	T	N	P	I	I	Y
[Rat] D5 receptor	T	Y	T	N	P	I	I	Y
[African clawed frog] D5 receptor	T	Y	T	N	P	I	I	Y
[Bovine] H1 receptor	F	Y	A	N	P	L	I	Y
[Guinea pig] H1 receptor	F	Y	I	N	P	L	I	Y
[Western lowland gorilla] H1 receptor	F	Y	A	N	P	L	I	Y
[Human] H1 receptor	F	Y	A	N	P	L	I	Y
[Mouse] H1 receptor	F	Y	V	N	P	L	I	Y
[Chimpanzee] H1 receptor	F	Y	A	N	P	L	I	Y
[Bornean orangutan] H1 receptor	F	Y	A	N	P	L	I	Y
[Rat] H1 receptor	F	Y	V	N	P	L	I	Y
[Dog] H2 receptor	T	Y	Y	N	P	I	L	Y
[Guinea pig] H2 receptor	T	Y	F	N	P	I	L	Y
[Western lowland gorilla] H2 receptor	T	Y	Y	N	P	I	L	Y
[Human] H2 receptor	T	Y	Y	N	P	I	L	Y
[Mouse] H2 receptor	T	Y	Y	N	P	I	L	Y
[Chimpanzee] H2 receptor	T	Y	Y	N	P	I	L	Y
[Bornean orangutan] H2 receptor	T	Y	Y	N	P	I	L	Y
[Rat] H2 receptor	T	Y	Y	N	P	I	L	Y
[Guinea pig] H3 receptor	F	N	L	N	P	V	L	Y
[Human] H3 receptor	F	N	L	N	P	V	L	Y
[Mouse] H3 receptor	F	N	L	N	P	V	L	Y
[Rat] H3 receptor	F	N	L	N	P	V	L	Y
[Human] H4 receptor	F	N	M	N	P	L	L	Y
[Mouse] H4 receptor	F	N	V	N	P	F	L	Y
[Rat] H4 receptor	F	S	V	N	P	F	L	Y
[Human] TA1 receptor	V	Y	Y	N	P	M	V	Y
[Rhesus macaque] TA1 receptor	I	Y	Y	N	P	M	V	Y
[Mouse] TA1 receptor	V	Y	Y	N	P	M	V	Y
[Chimpanzee] TA1 receptor	V	Y	Y	N	P	M	V	Y
[Rat] TA1 receptor	V	Y	Y	N	P	M	V	Y
[Bovine] AT1 receptor	S	Y	T	N	P	L	F	Y
[Dog] AT1 receptor	S	Y	T	N	P	L	F	Y
[Guinea pig] AT1 receptor	S	Y	T	N	P	L	F	Y
[Chicken] AT1 receptor	S	Y	T	N	P	F	F	Y
[Human] AT1 receptor	S	Y	T	N	P	L	F	Y
[Common turkey] AT1 receptor	S	Y	T	N	P	F	F	Y
[Mongolian jird] AT1 receptor	S	Y	T	N	P	L	F	Y
[Chimpanzee] AT1 receptor	S	Y	T	N	P	L	F	Y
[Pig] AT1 receptor	S	Y	T	N	P	L	F	Y
[Rabbit] AT1 receptor	S	Y	T	N	P	L	F	Y
[Sheep] AT1 receptor	S	Y	T	N	P	P	F	Y
[Mouse] AT1 receptor	S	Y	T	N	P	L	F	Y
[Rat] AT1 receptor	S	Y	T	N	P	L	F	Y
[Rat] AT1 receptor	S	Y	T	N	P	L	F	Y
[Human] AT2 receptor	C	Y	F	N	P	F	L	Y
[Mongolian jird] AT2 receptor	C	Y	F	N	P	F	L	Y
[Mouse] AT2 receptor	C	Y	F	N	P	F	L	Y
[Rat] AT2 receptor	C	Y	F	N	P	F	L	Y
[Human] apelin receptor	C	Y	F	N	P	F	L	Y
[Rhesus macaque] apelin receptor	C	Y	F	N	P	F	L	Y
[Mouse] apelin receptor	C	Y	F	N	P	F	L	Y
[Rat] apelin receptor	C	Y	F	N	P	F	L	Y
[Western clawed frog] apelin receptor	F	Y	C	N	P	F	L	Y
[Human] BB1 receptor	Y	Y	Y	N	P	F	A	L
[Mouse] BB1 receptor	Y	Y	Y	N	P	F	A	L
[Rat] BB1 receptor	Y	Y	Y	N	P	F	A	L
[Human] BB2 receptor	Y	Y	Y	N	P	F	A	L
[Mouse] BB2 receptor	Y	Y	Y	N	P	F	A	L
[Rat] BB2 receptor	Y	Y	Y	N	P	F	A	L
[Guinea pig] BB3 receptor	Y	Y	S	N	P	F	A	L
[Human] BB3 receptor	Y	Y	S	N	P	F	A	L
[Rhesus macaque] BB3 receptor	Y	Y	S	N	P	F	A	L
[Mouse] BB3 receptor	Y	Y	S	N	P	F	A	L
[Rat] BB3 receptor	Y	Y	S	N	P	F	A	L
[Sheep] BB3 receptor	Y	Y	S	N	P	F	A	L
[Dog] B1 receptor	F	N	C	N	P	V	I	Y
[Green monkey] B1 receptor	F	N	Y	N	P	V	I	Y
[Vervet monkey] B1 receptor	F	N	Y	N	P	V	I	Y
[Human] B1 receptor	F	N	Y	N	P	V	I	Y
[Crab-eating macaque] B1 receptor	F	N	Y	N	P	V	I	Y
[Rhesus macaque] B1 receptor	F	N	Y	N	P	V	I	Y
[Mouse] B1 receptor	F	N	F	N	P	L	I	Y
[Pig] B1 receptor	F	N	Y	N	P	V	I	Y
[Rabbit] B1 receptor	F	N	C	N	P	V	I	Y
[Rat] B1 receptor	F	N	Y	N	P	L	I	Y
[Pigmy tree shrew] B1 receptor	F	N	G	N	P	V	I	Y
[Guinea pig] B2 receptor	C	T	V	N	P	L	V	Y
[Human] B2 receptor	C	T	M	N	P	L	V	Y
[Mouse] B2 receptor	C	T	V	N	P	L	V	Y
[Pig] B2 receptor	C	T	V	N	P	L	V	Y
[Rabbit] B2 receptor	C	T	V	N	P	L	V	Y
[Rat] B2 receptor	C	T	V	N	P	L	V	Y
[Dog] CCK1 receptor	A	Y	G	N	P	I	I	Y
[Guinea pig] CCK1 receptor	A	Y	G	N	P	I	I	Y
[Human] CCK1 receptor	A	Y	G	N	P	I	I	Y
[Mouse] CCK1 receptor	A	Y	G	N	P	I	I	Y
[Rabbit] CCK1 receptor	A	Y	G	N	P	I	I	Y
[Rat] CCK1 receptor	A	Y	G	N	P	I	I	Y
[African clawed frog] CCK1 receptor	A	Y	G	N	P	L	I	Y
[Bovine] CCK2 receptor	A	Y	G	N	P	L	V	Y
[Dog] CCK2 receptor	A	Y	G	N	P	L	V	Y
[Human] CCK2 receptor	A	Y	G	N	P	L	V	Y
[African soft-furred rat] CCK2 receptor	A	Y	G	N	P	L	V	Y
[Mouse] CCK2 receptor	A	Y	G	N	P	L	V	Y
[Rabbit] CCK2 receptor	A	Y	G	N	P	L	V	Y
[Rat] CCK2 receptor	A	Y	G	N	P	L	V	Y
[Guinea pig] C3a receptor	C	Y	T	N	P	F	L	Y
[Zebrafish] C3a receptor	C	Y	G	N	P	V	L	Y
[Human] C3a receptor	C	Y	S	N	P	F	L	Y
[Crab-eating macaque] C3a receptor	C	Y	S	N	P	F	L	Y
[Mouse] C3a receptor	C	Y	S	N	P	F	L	Y
[Rainbow trout] C3a receptor	C	Y	L	N	P	V	L	Y
[Sumatran orangutan] C3a receptor	C	Y	S	N	P	F	L	Y
[Rat] C3a receptor	C	Y	S	N	P	F	L	Y
[Dog] C5a1 receptor	C	Y	T	N	P	I	I	Y
[Guinea pig] C5a1 receptor	C	Y	T	N	P	I	I	Y
[Zebrafish] C5a1 receptor	S	H	W	N	P	L	L	Y
[Western lowland gorilla] C5a1 receptor	C	Y	T	N	P	I	I	Y
[Human] C5a1 receptor	C	Y	T	N	P	I	I	Y
[Rhesus macaque] C5a1 receptor	C	Y	T	N	P	I	I	Y
[Mouse] C5a1 receptor	C	Y	T	N	P	I	I	Y
[Rainbow trout] C5a1 receptor	C	H	W	N	P	L	L	Y
[Chimpanzee] C5a1 receptor	C	Y	T	N	P	I	I	Y
[Bornean orangutan] C5a1 receptor	C	Y	T	N	P	I	I	Y
[Rabbit] C5a1 receptor	C	Y	T	N	P	I	I	Y
[Rat] C5a1 receptor	C	Y	T	N	P	I	I	Y
[Human] C5a2 receptor	C	H	S	N	P	M	L	F
[Mouse] C5a2 receptor	C	H	G	N	P	I	M	F
[Rat] C5a2 receptor	C	H	G	N	P	I	M	F
[Bovine] ETA receptor	F	Y	T	N	P	I	A	L
[Dog] ETA receptor	F	Y	T	N	P	I	A	L
[Human] ETA receptor	F	Y	T	N	P	I	A	L
[Mouse] ETA receptor	F	Y	T	N	P	I	A	L
[Pig] ETA receptor	F	Y	T	N	P	I	A	L
[Rat] ETA receptor	F	Y	T	N	P	I	A	L
[Sheep] ETA receptor	F	Y	T	N	P	I	A	L
[Bovine] ETB receptor	F	Y	T	N	P	I	A	L
[Dog] ETB receptor	F	Y	T	N	P	I	A	L
[Japanese quail] ETB receptor	F	Y	T	N	P	I	A	L
[Horse] ETB receptor	F	Y	T	N	P	I	A	L
[Human] ETB receptor	F	Y	T	N	P	I	A	L
[Mouse] ETB receptor	F	Y	T	N	P	I	A	L
[Pig] ETB receptor	F	Y	T	N	P	I	A	L
[Rabbit] ETB receptor	F	Y	T	N	P	I	A	L
[Rat] ETB receptor	F	Y	T	N	P	I	A	L
[Western lowland gorilla] FPR1	S	Y	G	N	P	M	L	Y
[Human] FPR1	S	Y	G	N	P	M	L	Y
[Rhesus macaque] FPR1	S	Y	G	N	P	M	L	Y
[Mouse] FPR1	C	Y	G	N	P	M	L	Y
[Chimpanzee] FPR1	S	Y	G	N	P	M	L	Y
[Bornean orangutan] FPR1	S	Y	G	N	P	M	L	Y
[Rabbit] FPR1	C	Y	G	N	P	M	L	Y
[Western lowland gorilla] FPR2/ALX	C	Y	G	N	P	M	L	Y
[Human] FPR2/ALX	C	Y	G	N	P	M	L	Y
[Rhesus macaque] FPR2/ALX	C	Y	G	N	P	M	L	Y
[Mouse] FPR2/ALX	C	Y	G	N	P	M	L	Y
[Chimpanzee] FPR2/ALX	C	Y	G	N	P	M	L	Y
[Bornean orangutan] FPR2/ALX	C	Y	G	N	P	M	L	Y
[Mouse] FPR2/ALX	C	Y	G	N	P	I	L	Y
[Western lowland gorilla] FPR3	C	Y	G	N	P	I	L	Y
[Human] FPR3	C	Y	G	N	P	I	L	Y
[Rhesus macaque] FPR3	C	Y	G	N	P	S	L	Y
[Chimpanzee] FPR3	C	Y	G	N	P	I	L	Y
[Bornean orangutan] FPR3	C	Y	G	N	P	I	L	Y
[Human] GAL1 receptor	C	Y	A	N	P	I	I	Y
[Mouse] GAL1 receptor	C	Y	A	N	P	I	I	Y
[Rat] GAL1 receptor	C	Y	A	N	P	I	I	Y
[Human] GAL2 receptor	T	Y	A	N	P	I	V	Y
[Mouse] GAL2 receptor	T	Y	A	N	P	I	V	Y
[Rat] GAL2 receptor	T	Y	A	N	P	I	V	Y
[Human] GAL3 receptor	A	Y	G	N	P	L	V	Y
[Mouse] GAL3 receptor	A	Y	G	N	P	L	V	Y
[Rat] GAL3 receptor	A	Y	G	N	P	L	V	Y
[Human] ghrelin receptor	L	Y	S	N	P	I	L	Y
[Mouse] ghrelin receptor	L	Y	S	N	P	I	L	Y
[European domestic ferret] ghrelin receptor	L	Y	S	N	P	I	L	Y
[Pig] ghrelin receptor	L	Y	S	N	P	I	L	Y
[Rabbit] ghrelin receptor	L	Y	S	N	P	I	L	Y
[Rat] ghrelin receptor	L	Y	S	N	P	I	L	Y
[Wild yak] GnRH1 receptor	C	N	A	N	P	L	I	Y
[Bovine] GnRH1 receptor	C	N	A	D	P	L	I	Y
[Dog] GnRH1 receptor	C	N	A	D	P	L	I	Y
[Guinea pig] GnRH1 receptor	C	N	A	D	P	L	I	Y
[Horse] GnRH1 receptor	C	N	A	D	P	L	I	Y
[Human] GnRH1 receptor	C	N	A	D	P	L	I	Y
[Mouse] GnRH1 receptor	C	N	A	D	P	L	I	Y
[Common octopus] GnRH1 receptor	S	Y	L	N	P	L	I	Y
[Pig] GnRH1 receptor	C	N	A	D	P	L	I	Y
[Rat] GnRH1 receptor	C	N	A	D	P	L	I	Y
[Sheep] GnRH1 receptor	C	N	A	D	P	L	I	Y
[Brush-tailed possum] GnRH1 receptor	C	N	A	D	P	L	I	Y
[Human] kisspeptin receptor	C	Y	A	N	P	L	L	Y
[Mouse] kisspeptin receptor	C	Y	G	N	P	L	L	Y
[Rat] kisspeptin receptor	C	Y	G	N	P	L	L	Y
[Human] MCH1 receptor	A	Y	V	N	P	F	V	Y
[Rhesus macaque] MCH1 receptor	A	Y	V	N	P	F	V	Y
[Mouse] MCH1 receptor	A	Y	V	N	P	F	V	Y
[Chimpanzee] MCH1 receptor	A	Y	V	N	P	F	V	Y
[Rat] MCH1 receptor	A	Y	V	N	P	F	V	Y
[Human] MCH2 receptor	C	Y	I	N	P	F	L	Y
[Crab-eating macaque] MCH2 receptor	C	Y	I	N	P	F	L	Y
[Rhesus macaque] MCH2 receptor	C	Y	I	N	P	F	L	Y
[European moose] MC1 receptor	Q	H	A	D	P	L	I	Y
[Allen&#39;s swamp monkey] MC1 receptor	Q	H	A	D	P	L	I	Y
[Black howler monkey] MC1 receptor	Q	H	A	D	P	L	I	Y
[Mantled howler monkey] MC1 receptor	Q	H	A	D	P	L	I	Y
[Guatemalan howler monkey] MC1 receptor	Q	H	A	D	P	L	I	Y
[Bolivian red howler monkey] MC1 receptor	Q	H	A	D	P	L	I	Y
[Red howler monkey] MC1 receptor	Q	H	A	D	P	L	I	Y
[Black spider monkey] MC1 receptor	Q	H	A	D	P	L	I	Y
[Bovine] MC1 receptor	Q	H	A	D	P	L	I	Y
[Silvery marmoset] MC1 receptor	Q	H	A	D	P	L	I	Y
[Geoffroy&#39;s marmoset] MC1 receptor	Q	H	A	D	P	L	I	Y
[Goeldi&#39;s marmoset] MC1 receptor	Q	H	A	D	P	L	I	Y
[White-tufted-ear marmoset] MC1 receptor	Q	H	A	D	P	L	I	Y
[Pygmy marmoset] MC1 receptor	Q	H	A	D	P	L	I	Y
[Dog] MC1 receptor	Q	H	A	D	P	F	I	Y
[Roe deer] MC1 receptor	Q	H	A	D	P	L	I	Y
[Goat] MC1 receptor	Q	H	A	D	P	L	I	Y
[White-fronted capuchin] MC1 receptor	Q	H	A	D	P	L	I	Y
[Diana monkey] MC1 receptor	Q	H	A	D	P	L	I	Y
[Red deer] MC1 receptor	Q	H	A	D	P	L	I	Y
[Blue monkey] MC1 receptor	Q	H	A	D	P	L	I	Y
[De Brazza&#39;s monkey] MC1 receptor	Q	H	A	D	P	L	I	Y
[Bailey&#39;s pocket mouse] MC1 receptor	Q	H	A	D	P	L	I	Y
[Desert pocket mouse] MC1 receptor	Q	H	A	D	P	L	I	Y
[Chicken] MC1 receptor	H	H	V	D	P	L	I	Y
[Green monkey] MC1 receptor	Q	H	A	D	P	L	I	Y
[Mantled guereza] MC1 receptor	Q	H	A	D	P	L	I	Y
[Fallow deer] MC1 receptor	Q	H	A	D	P	L	I	Y
[Red guenon] MC1 receptor	Q	H	A	D	P	L	I	Y
[Brown lemur] MC1 receptor	Q	H	A	D	P	L	I	Y
[Cat] MC1 receptor	Q	H	A	D	P	F	I	Y
[Northern lesser bushbaby] MC1 receptor	Q	H	V	D	P	L	I	Y
[Western lowland gorilla] MC1 receptor	Q	H	A	D	P	L	I	Y
[Gray gentle lemur] MC1 receptor	Q	H	A	D	P	L	I	Y
[Horse] MC1 receptor	Q	H	A	D	P	L	I	Y
[Human] MC1 receptor	Q	H	A	D	P	L	I	Y
[Common gibbon] MC1 receptor	Q	H	A	D	P	L	I	Y
[Mueller&#39;s Bornean gibbon] MC1 receptor	Q	H	A	D	P	L	I	Y
[Ring-tailed lemur] MC1 receptor	Q	H	A	D	P	L	I	Y
[Golden-rumped lion tamarin] MC1 receptor	Q	H	A	D	P	L	I	Y
[Golden-headed lion tamarin] MC1 receptor	Q	H	A	D	P	L	I	Y
[Golden lion tamarin] MC1 receptor	Q	H	A	D	P	L	I	Y
[Slender loris] MC1 receptor	Q	H	V	D	P	L	I	Y
[Rhesus macaque] MC1 receptor	Q	H	A	D	P	L	I	Y
[Pig-tailed macaque] MC1 receptor	Q	H	A	D	P	L	I	Y
[Celebes black macaque] MC1 receptor	Q	H	A	D	P	L	I	Y
[Lion-tailed macaque] MC1 receptor	Q	H	A	D	P	L	I	Y
[Barbary macaque] MC1 receptor	Q	H	A	D	P	L	I	Y
[Siberian woolly mammoth] MC1 receptor	L	H	A	D	P	L	I	Y
[Mandrill] MC1 receptor	Q	H	A	D	P	L	I	Y
[Angolan talapoin] MC1 receptor	Q	H	A	D	P	L	I	Y
[Mouse] MC1 receptor	Q	H	A	D	P	L	I	Y
[Black crested gibbon] MC1 receptor	Q	H	A	D	P	L	I	Y
[Muskox] MC1 receptor	R	H	A	D	P	L	I	Y
[Jaguar] MC1 receptor	Q	H	A	D	P	L	I	Y
[Chimpanzee] MC1 receptor	Q	H	A	D	P	L	I	Y
[Olive baboon] MC1 receptor	Q	H	A	D	P	L	I	Y
[Hamadryas baboon] MC1 receptor	Q	H	A	D	P	L	I	Y
[Pig] MC1 receptor	Q	H	G	D	P	L	I	Y
[Bornean orangutan] MC1 receptor	Q	H	A	D	P	L	I	Y
[Grizzled leaf monkey] MC1 receptor	Q	H	A	D	P	L	I	Y
[Jaguarundi] MC1 receptor	Q	H	A	D	P	L	I	Y
[Reindeer] MC1 receptor	Q	H	A	D	P	L	I	Y
[Brown-headed tamarin] MC1 receptor	Q	H	A	D	P	L	I	Y
[Geoffroy&#39;s tamarin] MC1 receptor	Q	H	A	D	P	L	I	Y
[Emperor tamarin] MC1 receptor	Q	H	A	D	P	L	I	Y
[Midas tamarin] MC1 receptor	Q	H	A	D	P	L	I	Y
[Cotton-top tamarin] MC1 receptor	Q	H	A	D	P	L	I	Y
[Central American squirrel monkey] MC1 receptor	Q	H	A	D	P	L	I	Y
[Hanuman langur] MC1 receptor	Q	H	A	D	P	L	I	Y
[Sheep] MC1 receptor	Q	H	A	D	P	L	I	Y
[Javan langur] MC1 receptor	Q	H	A	D	P	L	I	Y
[Silvered leaf-monkey] MC1 receptor	Q	H	A	D	P	L	I	Y
[Francois&#39; leaf monkey] MC1 receptor	Q	H	A	D	P	L	I	Y
[Dusky leaf-monkey] MC1 receptor	Q	H	A	D	P	L	I	Y
[Red ruffed lemur] MC1 receptor	Q	H	A	D	P	L	I	Y
[Black and white ruffed lemur] MC1 receptor	Q	H	A	D	P	L	I	Y
[Arctic fox] MC1 receptor	Q	H	A	D	P	F	I	Y
[Red fox] MC1 receptor	Q	H	A	D	P	F	I	Y
[Bovine] MC2 receptor	S	H	T	D	P	F	I	Y
[Guinea pig] MC2 receptor	S	H	A	D	P	F	I	Y
[Human] MC2 receptor	S	H	T	D	P	F	I	Y
[Golden hamster] MC2 receptor	S	H	A	D	P	F	I	Y
[Mouse] MC2 receptor	S	H	A	D	P	F	I	Y
[Pig] MC2 receptor	S	H	A	D	P	F	I	Y
[Sheep] MC2 receptor	S	H	A	D	P	F	I	Y
[Human] MC3 receptor	L	H	V	D	P	L	I	Y
[Mouse] MC3 receptor	L	H	V	D	P	L	I	Y
[Rat] MC3 receptor	L	H	V	D	P	L	I	Y
[Bovine] MC4 receptor	L	H	I	D	P	L	I	Y
[Zebrafish] MC4 receptor	L	H	M	D	P	L	I	Y
[Human] MC4 receptor	L	H	I	D	P	L	I	Y
[Crab-eating macaque] MC4 receptor	L	H	I	D	P	L	I	Y
[Mouse] MC4 receptor	L	H	I	D	P	L	I	Y
[Pig] MC4 receptor	L	H	I	D	P	L	I	Y
[Rat] MC4 receptor	L	H	I	D	P	L	I	Y
[Red fox] MC4 receptor	L	H	I	D	P	L	I	Y
[Bovine] MC5 receptor	T	H	I	D	P	L	I	Y
[Human] MC5 receptor	T	H	V	D	P	L	I	Y
[Mouse] MC5 receptor	N	H	V	D	P	L	I	Y
[Chimpanzee] MC5 receptor	T	H	V	D	P	L	I	Y
[Pig] MC5 receptor	A	H	V	D	P	L	I	Y
[Rat] MC5 receptor	N	H	V	D	P	L	I	Y
[Sheep] MC5 receptor	T	H	V	D	P	L	I	Y
[Human] motilin receptor	L	Y	G	N	P	I	L	Y
[Human] NMU1 receptor	L	Y	L	N	P	V	L	Y
[Mouse] NMU1 receptor	L	Y	L	N	P	V	L	Y
[Rat] NMU1 receptor	L	Y	L	N	P	V	L	Y
[Bovine] NMU2 receptor	L	Y	Y	N	P	I	I	Y
[Human] NMU2 receptor	L	Y	Y	N	P	I	I	Y
[Mouse] NMU2 receptor	L	Y	Y	N	P	I	I	Y
[Rat] NMU2 receptor	L	Y	Y	N	P	I	I	Y
[Human] NPFF1 receptor	M	Y	A	N	P	I	I	Y
[Rat] NPFF1 receptor	M	Y	V	N	P	I	I	Y
[Human] NPFF2 receptor	M	Y	G	N	P	I	I	Y
[Mouse] NPFF2 receptor	M	Y	A	N	P	I	I	Y
[Rat] NPFF2 receptor	M	Y	A	N	P	I	I	Y
[Human] NPS receptor	M	Y	G	N	P	L	I	Y
[Rhesus macaque] NPS receptor	M	Y	G	N	P	L	I	Y
[Mouse] NPS receptor	I	Y	G	N	P	L	I	Y
[Rat] NPS receptor	I	Y	G	N	P	L	I	Y
[Bovine] NPBW1 receptor	L	Y	T	N	P	F	L	Y
[Human] NPBW1 receptor	L	Y	T	N	P	F	L	Y
[Mouse] NPBW1 receptor	L	Y	T	N	P	F	L	Y
[Rat] NPBW1 receptor	L	Y	I	N	P	F	L	Y
[Bovine] NPBW2 receptor	L	Y	A	N	P	F	L	Y
[Human] NPBW2 receptor	L	Y	T	N	P	F	L	Y
[Bovine] Y1 receptor	C	Y	F	N	P	I	F	Y
[Dog] Y1 receptor	C	Y	F	N	P	I	F	Y
[Guinea pig] Y1 receptor	C	Y	F	N	P	I	F	Y
[Human] Y1 receptor	C	Y	F	N	P	I	F	Y
[Mouse] Y1 receptor	C	Y	F	N	P	I	F	Y
[Pig] Y1 receptor	C	Y	F	N	P	I	F	Y
[Rat] Y1 receptor	C	Y	F	N	P	I	F	Y
[African clawed frog] Y1 receptor	C	Y	T	N	P	I	F	Y
[Bovine] Y2 receptor	S	Y	T	N	P	L	L	Y
[Guinea pig] Y2 receptor	S	Y	V	N	P	L	L	Y
[Chicken] Y2 receptor	A	Y	T	N	P	L	L	Y
[Human] Y2 receptor	S	Y	T	N	P	L	L	Y
[Rhesus macaque] Y2 receptor	S	Y	T	N	P	L	L	Y
[Mouse] Y2 receptor	S	Y	T	N	P	L	L	Y
[Chimpanzee] Y2 receptor	S	Y	T	N	P	L	L	Y
[Pig] Y2 receptor	S	Y	A	N	P	L	L	Y
[Human] Y4 receptor	C	Y	A	N	P	F	I	Y
[Mouse] Y4 receptor	C	Y	I	N	P	F	I	Y
[Rat] Y4 receptor	C	Y	M	N	P	F	I	Y
[Dog] Y5 receptor	S	H	T	N	P	I	L	Y
[Human] Y5 receptor	S	H	T	N	P	I	L	Y
[Mouse] Y5 receptor	S	H	T	N	P	I	L	Y
[Pig] Y5 receptor	S	H	T	N	P	I	L	Y
[Rat] Y5 receptor	S	H	T	N	P	I	L	Y
[Human] y6 receptor	C	Y	L	-	-	-	-	-
[Mouse] y6 receptor	C	Y	L	-	-	-	-	-
[Rabbit] y6 receptor	C	Y	L	-	-	-	-	-
[Caenorhabditis elegans] NTS1 receptor	W	K	S	N	P	W	L	W
[Human] NTS1 receptor	L	N	T	N	P	I	L	Y
[Mouse] NTS1 receptor	L	N	T	N	P	I	L	Y
[Rat] NTS1 receptor	L	N	T	N	P	I	L	Y
[Caenorhabditis elegans] NTS2 receptor	F	Y	Y	N	P	W	I	Y
[Human] NTS2 receptor	L	N	G	T	P	L	L	Y
[Mouse] NTS2 receptor	L	N	G	T	P	V	L	Y
[Rat] NTS2 receptor	L	N	G	T	P	I	L	Y
[Human] &amp;delta; receptor	C	Y	G	N	P	V	L	Y
[Mouse] &amp;delta; receptor	C	Y	G	N	P	V	L	Y
[Rat] &amp;delta; receptor	C	Y	G	N	P	V	L	Y
[Bovine] &amp;kappa; receptor	C	Y	T	N	P	I	L	Y
[Guinea pig] &amp;kappa; receptor	C	Y	T	N	P	I	L	Y
[Human] &amp;kappa; receptor	C	Y	T	N	P	I	L	Y
[Mouse] &amp;kappa; receptor	C	Y	T	N	P	V	L	Y
[Rat] &amp;kappa; receptor	C	Y	T	N	P	V	L	Y
[Bovine] &amp;mu; receptor	C	Y	G	N	P	V	L	Y
[Human] &amp;mu; receptor	C	Y	G	N	P	V	L	Y
[Crab-eating macaque] &amp;mu; receptor	C	Y	G	N	P	V	L	Y
[Rhesus macaque] &amp;mu; receptor	C	Y	G	N	P	V	L	Y
[Mouse] &amp;mu; receptor	C	Y	G	N	P	V	L	Y
[Chimpanzee] &amp;mu; receptor	C	Y	G	N	P	V	L	Y
[Pig] &amp;mu; receptor	C	Y	G	N	P	V	L	Y
[Rat] &amp;mu; receptor	C	Y	G	N	P	V	L	Y
[Bolivian squirrel monkey] &amp;mu; receptor	C	Y	G	N	P	V	L	Y
[Guinea pig] NOP receptor	C	Y	S	N	P	I	L	Y
[Human] NOP receptor	C	Y	S	N	P	I	L	Y
[Mouse] NOP receptor	C	Y	S	N	P	I	L	Y
[Pig] NOP receptor	C	Y	S	N	P	I	L	Y
[Rat] NOP receptor	C	Y	S	N	P	I	L	Y
[Bovine] OX1 receptor	A	Y	F	N	P	I	I	Y
[Human] OX1 receptor	A	Y	F	N	P	I	I	Y
[Mouse] OX1 receptor	A	Y	F	N	P	I	I	Y
[Pig] OX1 receptor	A	Y	F	N	P	I	I	Y
[Rat] OX1 receptor	A	Y	F	N	P	I	I	Y
[Dog] OX2 receptor	A	Y	L	N	P	I	I	Y
[Human] OX2 receptor	A	Y	L	N	P	I	I	Y
[Mouse] OX2 receptor	A	Y	L	N	P	I	I	Y
[Pig] OX2 receptor	A	Y	L	N	P	I	I	Y
[Rat] OX2 receptor	A	Y	L	N	P	I	I	Y
[Human] QRFP receptor	L	Y	S	N	P	I	V	Y
[Mouse] QRFP receptor	L	Y	S	N	P	F	V	Y
[Rat] QRFP receptor	L	Y	S	N	P	F	V	Y
[Bovine] PrRP receptor	S	Y	V	N	P	F	I	Y
[Human] PrRP receptor	S	Y	V	N	P	F	I	Y
[Mouse] PrRP receptor	S	Y	V	N	P	F	I	Y
[Rat] PrRP receptor	S	Y	V	N	P	F	I	Y
[Bovine] PAR1	S	Y	V	D	P	L	I	Y
[Long-tailed dwarf hamster] PAR1	C	Y	M	D	P	L	I	Y
[Human] PAR1	C	Y	V	D	P	L	I	Y
[Mouse] PAR1	C	Y	T	D	P	L	I	Y
[Hamadryas baboon] PAR1	C	Y	V	D	P	L	I	Y
[Rat] PAR1	C	Y	T	D	P	L	I	Y
[African clawed frog] PAR1	C	Y	I	D	P	L	I	Y
[Bovine] PAR2	A	Y	V	D	P	F	V	Y
[Human] PAR2	A	Y	V	D	P	F	V	Y
[Mouse] PAR2	A	Y	V	D	P	F	V	Y
[Rat] PAR2	A	Y	V	D	P	F	V	Y
[Bovine] PAR3	C	Y	T	D	P	F	L	Y
[Human] PAR3	C	Y	A	D	P	F	L	Y
[Mouse] PAR3	C	Y	T	D	P	F	L	Y
[Rat] PAR3	C	Y	T	D	P	F	L	Y
[Human] PAR4	C	Y	G	D	P	F	I	Y
[Mouse] PAR4	C	Y	G	D	P	F	I	Y
[Rat] PAR4	C	Y	G	D	P	F	I	Y
[Human] RXFP1	S	Y	G	N	P	I	L	Y
[Mouse] RXFP1	S	Y	G	N	P	I	I	Y
[Sumatran orangutan] RXFP1	S	Y	G	N	P	I	L	Y
[Rat] RXFP1	S	Y	G	N	P	I	I	Y
[Dog] RXFP2	S	Y	T	N	P	I	L	Y
[Human] RXFP2	S	Y	I	N	P	I	L	Y
[Mouse] RXFP2	S	Y	V	N	P	I	L	Y
[Human] RXFP3	C	Y	L	N	P	V	L	Y
[Mouse] RXFP3	C	Y	L	N	P	I	L	Y
[Human] RXFP4	S	Y	L	N	P	V	L	Y
[Mouse] RXFP4	S	Y	L	N	P	V	I	Y
[Dog] SST1 receptor	C	Y	V	N	P	I	L	Y
[Human] SST1 receptor	C	Y	V	N	P	I	L	Y
[Mouse] SST1 receptor	C	Y	V	N	P	I	L	Y
[Rat] SST1 receptor	C	Y	V	N	P	I	L	Y
[Bovine] SST2 receptor	C	Y	L	N	P	I	L	Y
[Dog] SST2 receptor	C	Y	L	N	P	I	L	Y
[Human] SST2 receptor	C	Y	L	N	P	I	L	Y
[Mouse] SST2 receptor	C	Y	L	N	P	I	L	Y
[Pig] SST2 receptor	C	Y	L	N	P	I	L	Y
[Rat] SST2 receptor	C	Y	L	N	P	I	L	Y
[Human] SST3 receptor	C	Y	L	N	P	I	L	Y
[Mouse] SST3 receptor	C	Y	L	N	P	I	L	Y
[Rat] SST3 receptor	C	Y	L	N	P	I	L	Y
[Human] SST4 receptor	C	Y	L	N	P	I	L	Y
[Mouse] SST4 receptor	C	Y	L	N	P	I	L	Y
[Rat] SST4 receptor	C	Y	L	N	P	I	L	Y
[Bovine] SST5 receptor	C	Y	L	N	P	L	L	Y
[Human] SST5 receptor	C	Y	L	N	P	V	L	Y
[Mouse] SST5 receptor	C	Y	L	N	P	L	L	Y
[Rat] SST5 receptor	C	Y	L	N	P	L	L	Y
[Dog] NK1 receptor	A	Y	T	N	P	I	I	Y
[Guinea pig] NK1 receptor	A	Y	T	N	P	I	I	Y
[Human] NK1 receptor	A	Y	T	N	P	I	I	Y
[American bullfrog] NK1 receptor	A	Y	T	N	P	I	I	Y
[Mongolian jird] NK1 receptor	A	Y	T	N	P	I	I	Y
[Mouse] NK1 receptor	A	Y	T	N	P	I	I	Y
[Rat] NK1 receptor	A	Y	T	N	P	I	I	Y
[Bovine] NK2 receptor	A	Y	S	N	P	I	I	Y
[Dog] NK2 receptor	A	Y	S	N	P	I	I	Y
[Guinea pig] NK2 receptor	A	Y	S	N	P	I	I	Y
[Human] NK2 receptor	A	Y	S	N	P	I	I	Y
[Golden hamster] NK2 receptor	A	Y	S	N	P	I	I	Y
[Mouse] NK2 receptor	A	Y	S	N	P	I	I	Y
[Rabbit] NK2 receptor	A	Y	S	N	P	I	I	Y
[Rat] NK2 receptor	A	Y	S	N	P	I	I	Y
[Guinea pig] NK3 receptor	T	Y	T	N	P	I	I	Y
[Human] NK3 receptor	T	Y	T	N	P	I	I	Y
[Mouse] NK3 receptor	T	Y	T	N	P	I	I	Y
[Rabbit] NK3 receptor	T	Y	T	N	P	I	I	Y
[Rat] NK3 receptor	T	Y	T	N	P	I	I	Y
[Bovine] TRH1 receptor	L	Y	G	N	P	V	I	Y
[Chicken] TRH1 receptor	L	Y	G	N	P	V	I	Y
[Human] TRH1 receptor	L	Y	G	N	P	V	I	Y
[Mouse] TRH1 receptor	L	Y	G	N	P	V	I	Y
[Rat] TRH1 receptor	L	Y	G	N	P	V	I	Y
[Sheep] TRH1 receptor	L	Y	G	N	P	V	I	Y
[Bovine] UT receptor	L	Y	V	N	P	F	L	Y
[Human] UT receptor	L	Y	A	N	P	F	L	Y
[Rhesus macaque] UT receptor	L	Y	A	N	P	F	L	Y
[Mouse] UT receptor	L	Y	I	N	P	F	L	Y
[Rat] UT receptor	L	Y	V	N	P	F	L	Y
[Human] V1A receptor	C	Y	G	N	P	W	I	Y
[Montane vole] V1A receptor	C	Y	G	N	P	W	I	Y
[Prairie vole] V1A receptor	C	Y	G	N	P	W	I	Y
[Mouse] V1A receptor	C	Y	G	N	P	W	I	Y
[Rat] V1A receptor	C	Y	G	N	P	W	I	Y
[Sheep] V1A receptor	C	Y	G	N	P	W	I	Y
[Human] V1B receptor	C	Y	S	N	P	W	I	Y
[Mouse] V1B receptor	C	Y	G	N	P	W	I	Y
[Rat] V1B receptor	C	Y	G	N	P	W	I	Y
[Bovine] V2 receptor	C	Q	V	N	P	W	I	Y
[Dog] V2 receptor	C	Q	V	N	P	W	I	Y
[Human] V2 receptor	C	Q	V	N	P	W	I	Y
[Mouse] V2 receptor	C	Q	V	N	P	W	I	Y
[Pig] V2 receptor	C	Q	V	N	P	W	I	Y
[Rat] V2 receptor	C	Q	V	N	P	W	I	Y
[Bovine] OT receptor	C	Y	G	N	P	W	I	Y
[Human] OT receptor	C	Y	G	N	P	W	I	Y
[Rhesus macaque] OT receptor	C	Y	G	N	P	W	I	Y
[Mouse] OT receptor	C	Y	G	N	P	W	I	Y
[Pig] OT receptor	C	Y	G	N	P	W	I	Y
[Rat] OT receptor	C	Y	G	N	P	W	I	Y
[Sheep] OT receptor	C	Y	G	N	P	W	I	Y
[Bovine] chemerin receptor	C	Y	L	N	P	I	L	Y
[Human] chemerin receptor	C	Y	L	N	P	I	L	Y
[Mouse] chemerin receptor	C	Y	L	N	P	I	L	Y
[Pig] chemerin receptor	C	Y	F	N	P	I	L	Y
[Rat] chemerin receptor	C	Y	L	N	P	I	L	Y
[Human] CCR1	C	Y	T	N	P	V	I	Y
[Crab-eating macaque] CCR1	C	Y	T	N	P	V	I	Y
[Rhesus macaque] CCR1	C	Y	T	N	P	V	I	Y
[Mouse] CCR1	C	Y	A	N	P	I	I	Y
[Human] CCR2	C	Y	S	N	P	I	I	Y
[Rhesus macaque] CCR2	C	Y	S	N	P	I	I	Y
[Mouse] CCR2	C	Y	S	N	P	V	I	Y
[Rat] CCR2	C	Y	S	N	P	I	I	Y
[Dog] CCR3	C	Y	S	N	P	I	I	Y
[Guinea pig] CCR3	C	Y	T	N	P	I	I	Y
[Green monkey] CCR3	C	Y	T	N	P	V	I	Y
[Human] CCR3	C	Y	T	N	P	V	I	Y
[Crab-eating macaque] CCR3	C	Y	T	N	P	V	I	Y
[Rhesus macaque] CCR3	C	Y	T	N	P	V	I	Y
[Mouse] CCR3	C	Y	S	N	P	V	I	Y
[Rat] CCR3	C	Y	S	N	P	I	I	Y
[Dog] CCR4	C	Y	S	N	P	V	I	Y
[Human] CCR4	C	Y	S	N	P	I	I	Y
[Mouse] CCR4	C	Y	S	N	P	V	I	Y
[Red howler monkey] CCR5	C	Y	S	N	P	I	I	Y
[Black-handed spider monkey] CCR5	C	Y	S	N	P	I	I	Y
[Bovine] CCR5	C	Y	S	N	P	I	I	Y
[Tassel-eared marmoset] CCR5	C	Y	S	N	P	I	I	Y
[Dog] CCR5	G	Y	S	N	P	I	I	Y
[Black-cheeked white-nosed monkey] CCR5	C	Y	S	N	P	I	I	Y
[Sooty mangabey] CCR5	C	Y	S	N	P	I	I	Y
[Moustached monkey] CCR5	C	Y	S	N	P	I	I	Y
[Tana river mangabey] CCR5	C	Y	S	N	P	I	I	Y
[L&#39;Hoest&#39;s monkey] CCR5	C	Y	S	N	P	I	I	Y
[Greater white-nosed monkey] CCR5	C	Y	S	N	P	I	I	Y
[Sun-tailed monkey] CCR5	C	Y	S	N	P	I	I	Y
[Green monkey] CCR5	C	Y	S	N	P	I	I	Y
[Vervet monkey] CCR5	C	Y	S	N	P	I	I	Y
[Green monkey] CCR5	C	Y	S	N	P	I	I	Y
[Tantalus monkey] CCR5	C	Y	S	N	P	I	I	Y
[Western black-and-white colobus monkey] CCR5	C	Y	S	N	P	I	I	Y
[Red guenon] CCR5	C	Y	S	N	P	I	I	Y
[Western lowland gorilla] CCR5	C	Y	S	N	P	I	I	Y
[Human] CCR5	C	Y	S	N	P	I	I	Y
[Silvery gibbon] CCR5	C	Y	S	N	P	I	I	Y
[Black crested mangabey] CCR5	C	Y	S	N	P	I	I	Y
[Stump-tailed macaque] CCR5	C	Y	S	N	P	I	I	Y
[Crab-eating macaque] CCR5	C	Y	S	N	P	I	I	Y
[Rhesus macaque] CCR5	C	Y	S	N	P	I	I	Y
[Pig-tailed macaque] CCR5	C	Y	S	N	P	I	I	Y
[Drill] CCR5	C	Y	S	N	P	I	I	Y
[Mandrill] CCR5	C	Y	S	N	P	I	I	Y
[Angolan talapoin] CCR5	C	Y	S	N	P	I	I	Y
[Mouse] CCR5	C	Y	S	N	P	V	I	Y
[Proboscis monkey] CCR5	C	Y	S	N	P	I	I	Y
[Northern white-cheeked gibbon] CCR5	C	Y	S	N	P	I	I	Y
[Pygmy chimpanzee] CCR5	C	Y	S	N	P	I	I	Y
[Chimpanzee] CCR5	C	Y	S	N	P	I	I	Y
[Olive baboon] CCR5	C	Y	S	N	P	I	I	Y
[Hamadryas baboon] CCR5	C	Y	S	N	P	I	I	Y
[Dusky titi monkey] CCR5	C	Y	S	N	P	I	I	Y
[Sumatran orangutan] CCR5	C	Y	S	N	P	I	I	Y
[Bornean orangutan] CCR5	C	Y	S	N	P	I	I	Y
[Red-shanked douc langur] CCR5	C	Y	S	N	P	I	I	Y
[Rabbit] CCR5	C	Y	S	N	P	V	V	Y
[Rat] CCR5	C	Y	S	N	P	V	I	Y
[Tonkin snub-nosed monkey] CCR5	C	Y	S	N	P	I	I	Y
[Black snub-nosed monkey] CCR5	C	Y	S	N	P	I	I	Y
[Common squirrel monkey] CCR5	C	Y	S	N	P	I	I	Y
[Hanuman langur] CCR5	C	Y	S	N	P	I	I	Y
[Siamang] CCR5	C	Y	S	N	P	I	I	Y
[Gelada baboon] CCR5	C	Y	S	N	P	I	I	Y
[Francois&#39; leaf monkey] CCR5	C	Y	S	N	P	I	I	Y
[Nilgiri langur] CCR5	C	Y	S	N	P	I	I	Y
[Phayre&#39;s leaf monkey] CCR5	C	Y	S	N	P	I	I	Y
[Human] CCR6	C	Y	T	N	P	V	L	Y
[Mouse] CCR6	C	Y	L	N	P	V	L	Y
[Bovine] CCR7	C	Y	L	N	P	F	L	Y
[Human] CCR7	C	Y	L	N	P	F	L	Y
[Mouse] CCR7	C	Y	L	N	P	F	L	Y
[Human] CCR8	C	Y	I	N	P	V	I	Y
[Rhesus macaque] CCR8	C	Y	I	N	P	V	I	Y
[Mouse] CCR8	C	Y	V	N	P	V	I	Y
[Human] CCR9	C	Y	T	N	P	V	L	Y
[Mouse] CCR9	C	Y	T	N	P	V	L	Y
[Sheep] CCR9	C	Y	A	N	P	V	L	Y
[Human] CCR10	C	Y	A	N	P	V	L	Y
[Mouse] CCR10	C	Y	A	N	P	V	L	Y
[Western lowland gorilla] CXCR1	C	Y	G	N	P	I	I	Y
[Western hoolock gibbon] CXCR1	C	Y	G	N	P	I	I	Y
[Human] CXCR1	C	Y	G	N	P	I	I	Y
[Rhesus macaque] CXCR1	C	Y	G	N	P	I	I	Y
[Mouse] CXCR1	C	Y	G	N	P	I	I	Y
[Chimpanzee] CXCR1	C	Y	G	N	P	I	I	Y
[Bornean orangutan] CXCR1	C	Y	G	N	P	I	I	Y
[Rabbit] CXCR1	C	Y	G	N	P	I	I	Y
[Rat] CXCR1	C	Y	G	N	P	V	I	Y
[Bovine] CXCR2	C	Y	G	N	P	L	I	Y
[Dog] CXCR2	C	Y	G	N	P	L	I	Y
[Western lowland gorilla] CXCR2	C	Y	G	N	P	L	I	Y
[Human] CXCR2	C	Y	G	N	P	L	I	Y
[Rhesus macaque] CXCR2	C	Y	G	N	P	L	I	Y
[Mouse] CXCR2	C	Y	G	N	P	I	I	Y
[Chimpanzee] CXCR2	C	Y	G	N	P	L	I	Y
[Rabbit] CXCR2	C	Y	V	N	P	I	I	Y
[Rat] CXCR2	C	Y	G	N	P	I	I	Y
[Bovine] CXCR3	C	Y	A	N	P	L	L	Y
[Dog] CXCR3	C	Y	A	N	P	L	L	Y
[Goat] CXCR3	C	Y	A	N	P	L	L	Y
[Human] CXCR3	C	Y	A	N	P	L	L	Y
[Mouse] CXCR3	C	Y	A	N	P	L	L	Y
[Rat] CXCR3	C	Y	A	N	P	L	L	Y
[Bovine] CXCR4	C	Y	C	N	P	I	L	Y
[White-tufted-ear marmoset] CXCR4	C	Y	C	N	P	I	L	Y
[Dog] CXCR4	C	Y	C	N	P	I	L	Y
[Sooty mangabey] CXCR4	C	Y	C	N	P	I	L	Y
[Green monkey] CXCR4	C	Y	C	N	P	I	L	Y
[Cat] CXCR4	C	Y	C	N	P	I	L	Y
[Human] CXCR4	C	Y	C	N	P	I	L	Y
[Crab-eating macaque] CXCR4	C	Y	C	N	P	I	L	Y
[Rhesus macaque] CXCR4	C	Y	C	N	P	I	L	Y
[Mouse] CXCR4	C	Y	C	N	P	I	L	Y
[Chimpanzee] CXCR4	C	Y	C	N	P	I	L	Y
[Olive baboon] CXCR4	C	Y	C	N	P	I	L	Y
[Pig] CXCR4	C	Y	C	N	P	I	L	Y
[Rat] CXCR4	C	Y	C	N	P	I	L	Y
[Common squirrel monkey] CXCR4	C	Y	C	N	P	I	L	Y
[Chinese tree shrew] CXCR4	C	Y	C	N	P	I	L	Y
[Western clawed frog] CXCR4	C	Y	C	N	P	I	L	Y
[African clawed frog] CXCR4	C	Y	C	N	P	I	L	Y
[African clawed frog] CXCR4	C	Y	C	N	P	I	L	Y
[Human] CXCR5	C	Y	V	N	P	M	L	Y
[Mouse] CXCR5	C	Y	V	N	P	M	L	Y
[Rat] CXCR5	C	Y	V	N	P	M	L	Y
[Sooty mangabey] CXCR6	C	Y	S	N	P	V	L	Y
[Green monkey] CXCR6	C	Y	S	N	P	V	L	Y
[Human] CXCR6	C	Y	S	N	P	V	L	Y
[Crab-eating macaque] CXCR6	C	Y	S	N	P	V	L	Y
[Rhesus macaque] CXCR6	C	Y	S	N	P	V	L	Y
[Pig-tailed macaque] CXCR6	C	Y	S	N	P	V	L	Y
[Mouse] CXCR6	C	Y	S	N	P	V	L	Y
[Chimpanzee] CXCR6	C	Y	S	N	P	V	L	Y
[Bovine] CX3CR1	C	Y	F	N	P	L	I	Y
[Human] CX3CR1	C	Y	F	N	P	L	I	Y
[Mouse] CX3CR1	C	Y	F	N	P	F	I	Y
[Rabbit] CX3CR1	C	Y	F	N	P	L	I	Y
[Rat] CX3CR1	C	Y	F	N	P	F	I	Y
[Human] XCR1	C	Y	V	N	P	V	L	Y
[Mouse] XCR1	C	Y	V	N	P	V	L	Y
[Zebu] ACKR1	L	L	G	T	P	L	L	L
[Bovine] ACKR1	L	L	G	T	P	L	L	L
[Western lowland gorilla] ACKR1	L	F	G	T	P	L	I	L
[Human] ACKR1	L	F	G	T	P	L	L	L
[Rhesus macaque] ACKR1	L	F	G	T	P	L	L	L
[Mouse] ACKR1	L	L	A	T	P	L	L	L
[Chimpanzee] ACKR1	L	F	G	T	P	L	L	L
[Hamadryas baboon] ACKR1	L	F	G	T	P	L	L	L
[Emperor tamarin] ACKR1	L	F	G	T	P	L	L	L
[Bolivian squirrel monkey] ACKR1	L	F	G	T	P	L	L	L
[Brown-capped capuchin] ACKR1	L	F	G	T	P	L	L	L
[Human] ACKR2	F	Y	S	S	P	I	L	Y
[Mouse] ACKR2	F	Y	S	T	P	V	L	Y
[Rat] ACKR2	F	Y	S	T	P	V	L	Y
[Dog] ACKR3	F	Y	C	N	P	V	L	Y
[Human] ACKR3	F	Y	F	N	P	V	L	Y
[Mouse] ACKR3	F	Y	F	N	P	V	L	Y
[Rat] ACKR3	F	Y	F	N	P	V	L	Y
[Bovine] ACKR4	C	Y	F	N	P	V	L	Y
[Human] ACKR4	C	Y	F	N	P	I	L	Y
[Mouse] ACKR4	C	Y	A	N	P	I	L	Y
[Bovine] CCRL2	C	Y	V	N	P	L	L	Y
[Human] CCRL2	L	Y	V	N	P	L	L	Y
[Rhesus macaque] CCRL2	L	Y	V	N	P	L	L	Y
[Mouse] CCRL2	C	C	R	N	P	L	L	Y
[Pig] CCRL2	C	Y	V	N	P	L	L	Y
[Bovine] FSH receptor	C	Y	T	N	P	F	L	Y
[Muscovy duck] FSH receptor	C	Y	I	N	P	F	L	Y
[Guinea pig] FSH receptor	C	Y	L	N	P	F	L	Y
[Chicken] FSH receptor	C	Y	I	N	P	F	L	Y
[Donkey] FSH receptor	C	Y	T	N	P	F	L	Y
[Cat] FSH receptor	C	Y	A	N	P	F	L	Y
[Horse] FSH receptor	C	Y	I	N	P	F	L	Y
[Human] FSH receptor	C	Y	I	N	P	F	L	Y
[Tammar wallaby] FSH receptor	C	Y	T	N	P	F	L	Y
[Crab-eating macaque] FSH receptor	C	Y	T	N	P	F	L	Y
[Golden hamster] FSH receptor	C	Y	T	N	P	F	L	Y
[Mouse] FSH receptor	C	Y	T	N	P	F	L	Y
[Pig] FSH receptor	C	Y	T	N	P	F	L	Y
[Rat] FSH receptor	C	Y	T	N	P	F	L	Y
[Sheep] FSH receptor	C	Y	T	N	P	F	L	Y
[Bovine] LH receptor	C	Y	I	N	P	F	L	Y
[White-tufted-ear marmoset] LH receptor	C	Y	I	N	P	F	L	Y
[Chicken] LH receptor	C	Y	I	N	P	F	L	Y
[Human] LH receptor	C	Y	I	N	P	F	L	Y
[Mouse] LH receptor	C	Y	V	N	P	F	L	Y
[Pig] LH receptor	C	Y	I	N	P	F	L	Y
[Rat] LH receptor	C	Y	I	N	P	F	L	Y
[Bovine] TSH receptor	C	Y	V	N	P	F	L	Y
[Dog] TSH receptor	C	Y	V	N	P	F	L	Y
[Cat] TSH receptor	C	Y	V	N	P	F	L	Y
[Human] TSH receptor	C	Y	V	N	P	F	L	Y
[Channel catfish] TSH receptor	C	Y	I	N	P	F	L	Y
[Mouse] TSH receptor	C	Y	V	N	P	F	L	Y
[Pig] TSH receptor	C	Y	V	N	P	F	L	Y
[Rat] TSH receptor	C	Y	V	N	P	F	L	Y
[Sheep] TSH receptor	C	Y	V	N	P	F	L	Y
[Bovine] PKR1	C	Y	A	N	T	V	C	F
[Human] PKR1	C	Y	A	N	T	L	C	F
[Mouse] PKR1	C	Y	A	N	T	L	C	F
[Rat] PKR1	C	Y	A	N	T	L	C	F
[Bovine] PKR2	C	Y	A	N	T	V	C	F
[Human] PKR2	C	Y	A	N	T	V	C	F
[Mouse] PKR2	C	Y	A	N	T	I	C	F
[Rat] PKR2	C	Y	A	N	T	I	C	F
[Human] FFA1 receptor	C	Y	V	N	P	L	V	T
[Crab-eating macaque] FFA1 receptor	C	Y	V	N	P	L	V	T
[Golden hamster] FFA1 receptor	C	Y	V	N	P	L	V	T
[Mouse] FFA1 receptor	C	Y	V	N	P	L	V	T
[Rat] FFA1 receptor	C	Y	V	N	P	L	V	T
[Human] FFA2 receptor	C	Y	W	D	P	L	L	F
[Mouse] FFA2 receptor	C	Y	W	D	P	L	L	F
[Rat] FFA2 receptor	C	Y	W	D	P	L	L	F
[Human] FFA3 receptor	C	Y	S	D	P	F	V	Y
[Mouse] FFA3 receptor	C	Y	S	D	P	L	V	F
[Rat] FFA3 receptor	C	Y	S	D	P	L	V	F
[Human] FFA4 receptor	S	Y	S	N	P	I	L	Y
[Crab-eating macaque] FFA4 receptor	S	Y	S	N	P	I	L	Y
[Mouse] FFA4 receptor	S	Y	S	N	P	I	L	Y
[Rat] FFA4 receptor	S	Y	S	N	P	I	L	Y
[Human] GPR42	C	Y	S	D	P	F	V	Y
[Bovine] BLT1 receptor	S	Y	C	N	P	L	L	Y
[Human] BLT1 receptor	S	Y	S	N	P	V	L	Y
[Mouse] BLT1 receptor	S	Y	S	N	P	V	L	Y
[Rat] BLT1 receptor	S	Y	S	N	P	V	L	Y
[Human] BLT2 receptor	C	Y	S	N	P	V	L	Y
[Mouse] BLT2 receptor	C	Y	G	N	P	V	L	Y
[Rat] BLT2 receptor	C	Y	G	N	P	V	L	Y
[Guinea pig] CysLT1 receptor	C	Y	T	D	P	L	L	Y
[Human] CysLT1 receptor	C	Y	T	D	P	L	L	Y
[Mouse] CysLT1 receptor	C	Y	T	D	P	L	L	Y
[Pig] CysLT1 receptor	C	Y	T	D	P	L	L	Y
[Rat] CysLT1 receptor	C	Y	T	D	P	L	L	Y
[Human] CysLT2 receptor	C	Y	L	N	P	L	L	Y
[Mouse] CysLT2 receptor	C	Y	L	N	P	F	L	Y
[Pig] CysLT2 receptor	C	Y	L	N	P	F	L	Y
[Rat] CysLT2 receptor	C	Y	L	N	P	F	L	Y
[Human] OXE receptor	A	I	V	D	P	V	L	Y
[Bovine] LPA1 receptor	L	Y	A	N	P	I	I	Y
[Human] LPA1 receptor	L	Y	A	N	P	I	I	Y
[Mouse] LPA1 receptor	L	Y	A	N	P	I	I	Y
[Rat] LPA1 receptor	L	Y	A	N	P	I	I	Y
[Sheep] LPA1 receptor	L	Y	A	N	P	I	I	Y
[Human] LPA2 receptor	V	Y	T	N	A	A	V	Y
[Crab-eating macaque] LPA2 receptor	V	Y	T	N	A	A	V	Y
[Mouse] LPA2 receptor	V	Y	T	N	A	V	V	Y
[Human] LPA3 receptor	V	Y	L	N	P	I	I	Y
[Mouse] LPA3 receptor	V	Y	V	N	P	I	I	Y
[Rat] LPA3 receptor	V	Y	V	N	P	I	I	Y
[Human] LPA4 receptor	C	S	S	D	P	F	I	Y
[Mouse] LPA4 receptor	C	S	S	D	P	F	I	Y
[Bovine] LPA5 receptor	S	S	G	D	P	L	V	Y
[Human] LPA5 receptor	S	S	G	D	P	L	V	Y
[Mouse] LPA5 receptor	S	S	G	D	P	L	V	Y
[Chicken] LPA6 receptor	C	S	T	D	P	I	V	Y
[Human] LPA6 receptor	C	S	S	D	P	I	V	Y
[Mouse] LPA6 receptor	C	S	S	D	P	I	V	Y
[Rat] LPA6 receptor	C	S	S	D	P	I	V	Y
[Bovine] S1P1 receptor	L	Y	C	N	P	I	I	Y
[Zebrafish] S1P1 receptor	L	Y	A	N	P	L	I	Y
[Human] S1P1 receptor	L	Y	C	N	P	I	I	Y
[Mouse] S1P1 receptor	L	Y	C	N	P	I	I	Y
[Rat] S1P1 receptor	L	Y	C	N	P	I	I	Y
[Zebrafish] S1P2 receptor	L	Y	V	N	P	L	I	Y
[Human] S1P2 receptor	L	Y	V	N	P	V	I	Y
[Mouse] S1P2 receptor	L	Y	V	N	P	V	I	Y
[Rat] S1P2 receptor	L	Y	V	N	P	V	I	Y
[Human] S1P3 receptor	L	Y	A	N	P	V	I	Y
[Mouse] S1P3 receptor	L	Y	A	N	P	V	I	Y
[Japanese pufferfish] S1P3 receptor	L	Y	A	N	P	I	I	Y
[Human] S1P4 receptor	L	Y	G	N	P	I	I	Y
[Mouse] S1P4 receptor	L	Y	G	N	P	L	I	Y
[Human] S1P5 receptor	L	Y	A	N	P	I	I	Y
[Mouse] S1P5 receptor	L	Y	A	N	P	I	I	Y
[Pig] S1P5 receptor	L	Y	A	N	P	I	I	Y
[Rat] S1P5 receptor	L	Y	A	N	P	I	I	Y
[Cat] CB1 receptor	A	Y	M	N	P	I	I	Y
[Human] CB1 receptor	A	Y	M	N	P	I	I	Y
[Rhesus macaque] CB1 receptor	A	Y	M	N	P	I	I	Y
[Mouse] CB1 receptor	A	Y	M	N	P	I	I	Y
[Chimpanzee] CB1 receptor	A	Y	M	N	P	I	I	Y
[Edible frog] CB1 receptor	A	Y	M	N	P	I	I	Y
[Rat] CB1 receptor	A	Y	M	N	P	I	I	Y
[Zebra finch] CB1 receptor	A	Y	M	N	P	I	I	Y
[Roughskin newt] CB1 receptor	A	Y	V	N	P	I	I	Y
[African clawed frog] CB1 receptor	A	Y	M	N	P	I	I	Y
[Human] CB2 receptor	T	Y	G	N	P	V	I	Y
[Mouse] CB2 receptor	T	Y	G	N	P	I	I	Y
[Rat] CB2 receptor	T	Y	G	N	P	I	I	Y
[Striped barnacle] GPR18	V	Y	A	N	P	I	I	Y
[Bovine] GPR18	C	Y	L	D	V	I	L	Y
[Human] GPR18	C	Y	L	D	V	I	L	Y
[Crab-eating macaque] GPR18	C	Y	L	D	V	I	L	Y
[Mouse] GPR18	C	Y	V	D	V	V	L	Y
[Rat] GPR18	C	Y	V	D	V	V	L	Y
[Human] GPR55	C	C	S	D	V	F	C	Y
[Mouse] GPR55	C	S	Y	D	V	F	C	Y
[Human] GPR119	F	F	Y	N	P	L	I	Y
[Mouse] GPR119	F	F	Y	N	P	L	I	Y
[Rat] GPR119	F	F	Y	N	P	L	I	Y
[Bovine] PAF receptor	C	N	L	D	P	I	I	Y
[Goat] PAF receptor	C	N	L	D	P	I	I	Y
[Guinea pig] PAF receptor	C	N	L	D	P	V	I	Y
[Human] PAF receptor	C	N	L	D	P	V	I	Y
[Mouse] PAF receptor	C	N	L	D	P	V	I	Y
[Pig] PAF receptor	C	N	L	D	P	I	I	Y
[Rat] PAF receptor	C	N	M	D	P	V	I	Y
[Bovine] DP1 receptor	L	S	A	D	P	W	I	F
[Human] DP1 receptor	L	G	A	D	P	W	I	F
[Mouse] DP1 receptor	L	G	A	D	P	W	I	F
[Rat] DP1 receptor	L	G	A	D	P	W	I	F
[Human] DP2 receptor	S	H	A	N	P	V	L	Y
[Mouse] DP2 receptor	S	H	V	N	P	L	L	Y
[Rat] DP2 receptor	S	H	V	N	P	L	L	Y
[Rat] DP2 receptor	L	G	A	R	P	L	I	Y
[Dog] EP1 receptor	T	L	S	D	P	W	V	Y
[Human] EP1 receptor	T	L	S	D	P	W	V	Y
[Mouse] EP1 receptor	T	L	S	D	P	W	V	Y
[Rat] EP1 receptor	T	L	S	D	P	W	V	Y
[Dog] EP2 receptor	F	S	V	D	P	W	V	F
[Human] EP2 receptor	F	S	V	D	P	W	V	F
[Mouse] EP2 receptor	I	S	V	D	P	W	V	F
[Rat] EP2 receptor	I	S	V	D	P	W	V	F
[Bovine] EP3 receptor	C	N	L	D	P	W	V	Y
[Human] EP3 receptor	C	N	L	D	P	W	V	Y
[Mouse] EP3 receptor	C	N	L	D	P	W	V	Y
[Pig] EP3 receptor	C	N	L	D	P	W	V	Y
[Rabbit] EP3 receptor	C	N	L	D	P	W	V	Y
[Rat] EP3 receptor	C	N	L	D	P	W	V	Y
[Bovine] EP4 receptor	C	N	V	D	P	W	I	Y
[Human] EP4 receptor	C	N	V	D	P	W	I	Y
[Mouse] EP4 receptor	C	N	V	D	P	W	I	Y
[Chimpanzee] EP4 receptor	C	N	V	D	P	W	I	Y
[Rabbit] EP4 receptor	C	N	V	D	P	W	I	Y
[Rat] EP4 receptor	C	N	V	D	P	W	I	Y
[Bovine] FP receptor	A	I	T	D	P	W	V	Y
[Human] FP receptor	A	I	T	D	P	W	V	Y
[Mouse] FP receptor	A	V	T	D	P	W	V	Y
[Rat] FP receptor	A	V	T	D	P	W	V	Y
[Sheep] FP receptor	A	I	T	D	P	W	V	Y
[Bovine] IP receptor	G	S	V	D	P	W	V	F
[Human] IP receptor	G	S	V	D	P	W	V	F
[Mouse] IP receptor	G	S	V	D	P	W	V	F
[Rat] IP receptor	G	S	V	D	P	W	V	F
[Bovine] TP receptor	L	N	T	D	P	W	V	Y
[Green monkey] TP receptor	L	N	T	D	P	W	V	Y
[Human] TP receptor	L	N	T	D	P	W	V	Y
[Mouse] TP receptor	L	N	T	D	P	W	V	Y
[Rat] TP receptor	L	N	T	D	P	W	V	Y
[Chicken] MT1 receptor	C	Y	L	N	A	I	I	Y
[Human] MT1 receptor	C	Y	L	N	A	I	I	Y
[Mouse] MT1 receptor	C	Y	L	N	A	I	I	Y
[Striped hairy-footed hamster] MT1 receptor	C	Y	L	N	A	I	I	Y
[Sheep] MT1 receptor	C	Y	L	N	A	I	I	Y
[Human] MT2 receptor	C	Y	L	N	A	I	V	Y
[Mouse] MT2 receptor	C	Y	L	N	A	I	V	Y
[Bovine] A1 receptor	I	Y	M	N	P	I	V	Y
[Dog] A1 receptor	I	Y	L	N	P	I	V	Y
[Guinea pig] A1 receptor	I	Y	L	N	P	I	V	Y
[Chicken] A1 receptor	I	Y	L	N	P	I	V	Y
[Human] A1 receptor	I	Y	L	N	P	I	V	Y
[Mouse] A1 receptor	I	Y	L	N	P	I	V	Y
[Sumatran orangutan] A1 receptor	I	Y	L	N	P	I	V	Y
[Rabbit] A1 receptor	I	Y	L	N	P	I	V	Y
[Rat] A1 receptor	I	Y	L	N	P	I	V	Y
[Dog] A2A receptor	V	Y	L	N	P	F	I	Y
[Guinea pig] A2A receptor	I	Y	L	N	P	L	I	Y
[Horse] A2A receptor	V	Y	L	N	P	F	I	Y
[Human] A2A receptor	V	Y	L	N	P	F	I	Y
[Mouse] A2A receptor	I	Y	L	N	P	F	I	Y
[Rat] A2A receptor	I	Y	L	N	P	F	I	Y
[Bovine] A2B receptor	I	Y	V	N	P	I	V	Y
[Dog] A2B receptor	I	Y	I	N	P	I	V	Y
[Chicken] A2B receptor	I	Y	I	N	P	I	I	Y
[Human] A2B receptor	I	Y	I	N	P	I	V	Y
[Mouse] A2B receptor	I	Y	I	N	P	I	V	Y
[Rabbit] A2B receptor	I	Y	I	N	P	I	V	Y
[Rat] A2B receptor	I	Y	I	N	P	I	V	Y
[Bovine] A3 receptor	I	Y	F	N	P	I	V	Y
[Dog] A3 receptor	I	Y	L	N	P	I	V	Y
[Human] A3 receptor	I	Y	L	N	P	I	V	Y
[Mouse] A3 receptor	I	Y	L	N	P	I	V	Y
[Rabbit] A3 receptor	L	Y	V	N	P	I	V	Y
[Rat] A3 receptor	I	Y	L	N	P	I	V	Y
[Sheep] A3 receptor	I	Y	F	N	P	I	V	Y
[Bovine] P2Y1 receptor	C	Y	G	D	P	I	L	Y
[Guinea pig] P2Y1 receptor	C	Y	G	D	P	I	L	Y
[Chicken] P2Y1 receptor	C	Y	G	D	P	I	L	Y
[Human] P2Y1 receptor	C	Y	G	D	P	I	L	Y
[Common turkey] P2Y1 receptor	C	Y	G	D	P	I	L	Y
[Mouse] P2Y1 receptor	C	Y	G	D	P	I	L	Y
[Rat] P2Y1 receptor	C	Y	G	D	P	I	L	Y
[Human] P2Y2 receptor	C	Y	V	D	P	V	L	Y
[Mouse] P2Y2 receptor	C	Y	V	D	P	V	L	Y
[Pig] P2Y2 receptor	C	Y	A	D	P	V	L	Y
[Rat] P2Y2 receptor	C	Y	V	D	P	V	L	Y
[Human] P2Y4 receptor	C	Y	G	D	P	V	L	Y
[Mouse] P2Y4 receptor	C	Y	G	D	P	V	L	Y
[Rat] P2Y4 receptor	C	Y	G	D	P	V	L	Y
[African clawed frog] P2Y4 receptor	C	Y	G	D	P	I	L	Y
[Human] P2Y6 receptor	C	Y	C	D	P	I	L	F
[Mouse] P2Y6 receptor	C	Y	C	D	P	I	L	F
[Rat] P2Y6 receptor	C	Y	C	D	P	I	L	F
[Human] P2Y11 receptor	A	Y	G	H	P	L	L	Y
[Human] P2Y12 receptor	C	Y	T	D	P	F	I	Y
[Crab-eating macaque] P2Y12 receptor	C	Y	T	D	P	F	I	Y
[Mouse] P2Y12 receptor	C	Y	S	D	P	F	I	Y
[Rat] P2Y12 receptor	C	Y	S	D	P	F	I	Y
[Human] P2Y13 receptor	F	Y	V	D	P	L	I	Y
[Mouse] P2Y13 receptor	F	Y	A	D	P	L	I	Y
[Rat] P2Y13 receptor	F	Y	T	D	P	L	I	Y
[Bovine] P2Y14 receptor	F	Y	T	D	P	I	I	Y
[Human] P2Y14 receptor	F	Y	T	D	P	I	I	Y
[Mouse] P2Y14 receptor	F	Y	T	D	P	I	I	Y
[Rat] P2Y14 receptor	F	Y	M	D	P	I	S	I
[Bovine] GPBA receptor	L	L	S	V	P	V	A	M
[Human] GPBA receptor	F	L	S	V	P	V	A	M
[Mouse] GPBA receptor	L	L	S	V	P	V	A	M
[Rabbit] GPBA receptor	L	L	S	V	P	V	A	M
[Rat] GPBA receptor	L	L	S	V	P	V	A	M
[Zebrafish] GPER	C	Y	S	N	P	I	I	Y
[Human] GPER	C	Y	S	N	P	L	I	Y
[Rhesus macaque] GPER	C	Y	S	N	P	L	I	Y
[Atlantic croaker] GPER	C	Y	S	N	P	I	I	Y
[Mouse] GPER	C	Y	S	N	P	L	I	Y
[Rat] GPER	C	Y	S	S	P	L	I	Y
[Human] HCA1 receptor	C	S	F	D	P	L	V	Y
[Mouse] HCA1 receptor	C	S	V	D	P	L	V	Y
[Human] HCA2 receptor	C	S	A	D	P	V	V	Y
[Mouse] HCA2 receptor	C	S	G	D	P	V	V	Y
[Rat] HCA2 receptor	C	S	G	D	P	V	V	Y
[Human] HCA3 receptor	C	S	A	D	P	V	V	Y
[Human] oxoglutarate receptor	C	Y	T	N	L	L	L	Y
[Mouse] oxoglutarate receptor	C	Y	T	N	L	L	L	Y
[Rat] oxoglutarate receptor	C	Y	T	N	L	L	L	Y
[Human] succinate receptor	F	Y	Y	N	P	V	F	Y
[Mouse] succinate receptor	F	Y	Y	N	P	I	F	Y
[Rat] succinate receptor	F	Y	Y	N	P	I	F	Y
[Baikalian deep-water sculpin] Rhodopsin	C	Y	G	N	P	M	I	Y
[American alligator] Rhodopsin	C	Y	G	N	P	V	I	Y
[Squid] Rhodopsin	C	Y	F	N	P	M	I	Y
[Eastern tiger salamander] Rhodopsin	C	Y	G	N	P	V	I	Y
[Green anole] Rhodopsin	C	Y	G	N	P	V	I	Y
[Honeybee] Rhodopsin	S	Y	W	N	P	I	V	Y
[Blind cave fish] Rhodopsin	C	Y	G	N	P	V	I	Y
[Big-scale sand smelt] Rhodopsin	C	Y	G	N	P	M	I	Y
[Baikal sculpin] Rhodopsin	C	Y	G	N	P	M	I	Y
[Fat sculpin] Rhodopsin	C	Y	G	N	P	M	I	Y
[Bovine] Rhodopsin	C	Y	G	N	P	V	I	Y
[European toad] Rhodopsin	C	Y	G	N	P	V	I	Y
[Bare-tailed woolly opossum] Rhodopsin	C	Y	G	N	P	V	I	Y
[Florida carpenter ant] Rhodopsin	S	Y	F	N	P	I	V	Y
[Salem cave crayfish] Rhodopsin	C	Y	V	N	P	I	V	Y
[Painted devil crayfish] Rhodopsin	C	Y	V	N	P	I	V	Y
[Freckled crayfish] Rhodopsin	C	H	V	N	P	I	V	Y
[Cajun dwarf crayfish] Rhodopsin	C	Y	V	N	P	I	V	Y
[Dog] Rhodopsin	C	Y	G	N	P	V	I	Y
[Goldfish] Rhodopsin	C	Y	G	N	P	C	I	Y
[Saharan silver ant] Rhodopsin	S	Y	F	N	P	I	V	Y
[Thicklip grey mullet] Rhodopsin	C	Y	G	N	P	M	I	Y
[Chicken] Rhodopsin	C	Y	G	N	P	V	I	Y
[Comephorus dybowskii] Rhodopsin	C	Y	G	N	P	M	I	Y
[Short-headed sculpin] Rhodopsin	C	Y	G	N	P	M	I	Y
[Baikal yellowfin] Rhodopsin	C	Y	G	N	P	L	I	Y
[Longfin Baikal sculpin] Rhodopsin	C	Y	G	N	P	L	I	Y
[Chinese hamster] Rhodopsin	C	Y	G	N	P	V	I	Y
[Common carp] Rhodopsin	C	Y	G	N	P	C	I	Y
[Zebrafish] Rhodopsin	C	Y	G	N	P	C	I	Y
[Short-beaked common dolphin] Rhodopsin	C	Y	G	N	P	V	I	Y
[European seabass] Rhodopsin	C	Y	G	N	P	L	I	Y
[Annular seabream] Rhodopsin	C	Y	G	N	P	M	I	Y
[Common two-banded seabream] Rhodopsin	C	Y	G	N	P	M	I	Y
[North Pacific giant octopus] Rhodopsin	C	Y	F	N	P	I	V	Y
[Cat] Rhodopsin	C	Y	G	N	P	V	I	Y
[Blackmouth catshark] Rhodopsin	C	Y	G	N	P	L	I	Y
[Western mosquitofish] Rhodopsin	C	Y	G	N	P	M	I	Y
[Long-finned pilot whale] Rhodopsin	C	Y	G	N	P	V	I	Y
[Black goby] Rhodopsin	C	Y	G	N	P	M	I	Y
[Human] Rhodopsin	C	Y	G	N	P	V	I	Y
[Channel catfish] Rhodopsin	C	Y	G	N	P	M	I	Y
[Kessler&#39;s sculpin] Rhodopsin	C	Y	G	N	P	L	I	Y
[Japanese lamprey] Rhodopsin	C	Y	G	N	P	V	I	Y
[Little skate] Rhodopsin	C	Y	G	N	P	L	I	Y
[Limnocottus bergianus] Rhodopsin	C	Y	G	N	P	M	I	Y
[Limnocottus pallidus] Rhodopsin	C	Y	G	N	P	M	I	Y
[American bullfrog] Rhodopsin	C	Y	G	N	P	V	I	Y
[Striped seabream] Rhodopsin	C	Y	G	N	P	M	I	Y
[Northern leopard frog] Rhodopsin	C	Y	G	N	P	V	I	Y
[Golden grey mullet] Rhodopsin	C	Y	G	N	P	M	I	Y
[Leaping mullet] Rhodopsin	C	Y	G	N	P	M	I	Y
[Northern European squid] Rhodopsin	C	Y	F	N	P	M	I	Y
[African elephant] Rhodopsin	C	Y	G	N	P	V	I	Y
[Crab-eating macaque] Rhodopsin	C	Y	G	N	P	V	I	Y
[Sowerby&#39;s beaked whale] Rhodopsin	C	Y	G	N	P	V	I	Y
[Mouse] Rhodopsin	C	Y	G	N	P	V	I	Y
[Flathead mullet] Rhodopsin	C	Y	G	N	P	M	I	Y
[Striped red mullet] Rhodopsin	C	Y	G	N	P	M	I	Y
[Bigscale soldierfish] Rhodopsin	C	Y	G	N	P	V	I	Y
[Lattice soldierfish] Rhodopsin	C	Y	G	N	P	V	I	Y
[Clearfin squirrelfish] Rhodopsin	C	Y	G	N	P	V	I	Y
[Yellowstriped squirrelfish] Rhodopsin	C	Y	G	N	P	V	I	Y
[Spotfin squirrelfish] Rhodopsin	C	Y	G	N	P	V	I	Y
[Southern cave crayfish] Rhodopsin	C	Y	V	N	P	I	V	Y
[Virile crayfish] Rhodopsin	C	Y	V	N	P	I	V	Y
[Japanese rice fish] Rhodopsin	C	Y	G	N	P	A	I	Y
[Brown greater galago] Rhodopsin	C	Y	G	N	P	V	I	Y
[Harp seal] Rhodopsin	C	Y	G	N	P	V	I	Y
[Stone sculpin] Rhodopsin	C	Y	G	N	P	L	I	Y
[Sea lamprey] Rhodopsin	C	Y	G	N	P	I	I	Y
[Harbor seal] Rhodopsin	C	Y	G	N	P	V	I	Y
[Pig] Rhodopsin	C	Y	G	N	P	V	I	Y
[Guppy] Rhodopsin	C	Y	G	N	P	L	I	Y
[Sand goby] Rhodopsin	C	Y	G	N	P	M	I	Y
[Red swamp crayfish] Rhodopsin	Y	V	S	N	P	I	V	Y
[Red sculpin] Rhodopsin	C	Y	G	N	P	L	I	Y
[Miami cave crayfish] Rhodopsin	C	Y	V	N	P	I	V	Y
[Crayfish] Rhodopsin	C	Y	V	N	P	I	V	Y
[Crayfish] Rhodopsin	C	Y	V	N	P	I	V	Y
[Rabbit] Rhodopsin	C	Y	G	N	P	V	I	Y
[European common frog] Rhodopsin	C	Y	G	N	P	V	I	Y
[Rat] Rhodopsin	C	Y	G	N	P	I	I	Y
[Cane toad] Rhodopsin	C	Y	G	N	P	V	I	Y
[Peacock blenny] Rhodopsin	C	Y	G	N	P	M	I	Y
[Crown squirrelfish] Rhodopsin	C	Y	G	N	P	M	I	Y
[Smallmouth squirrelfish] Rhodopsin	C	Y	G	N	P	M	I	Y
[European pilchard] Rhodopsin	C	Y	G	N	P	V	I	Y
[Speckled squirrelfish] Rhodopsin	C	Y	G	N	P	M	I	Y
[Salema] Rhodopsin	C	Y	G	N	P	M	I	Y
[Sabre squirrelfish] Rhodopsin	C	Y	G	N	P	I	I	Y
[Blue lined squirrelfish] Rhodopsin	C	Y	G	N	P	I	I	Y
[Hawaiian squirrelfish] Rhodopsin	C	Y	G	N	P	M	I	Y
[Small-spotted catshark] Rhodopsin	C	Y	G	N	P	L	I	Y
[Common cuttlefish] Rhodopsin	C	Y	F	N	P	L	I	Y
[Sheep] Rhodopsin	C	Y	G	N	P	V	I	Y
[Fat-tailed dunnart] Rhodopsin	C	Y	G	N	P	V	I	Y
[Common sole] Rhodopsin	C	Y	G	N	P	L	I	Y
[Gilthead sea bream] Rhodopsin	C	Y	G	N	P	M	I	Y
[Mantis] Rhodopsin	S	Y	W	N	P	I	V	Y
[Long-spined sea scorpion] Rhodopsin	C	Y	G	N	P	L	I	Y
[Spotted green pufferfish] Rhodopsin	C	Y	G	N	P	L	I	Y
[Japanese flying squid] Rhodopsin	C	Y	F	N	P	M	I	Y
[Caribbean manatee] Rhodopsin	C	Y	G	N	P	V	I	Y
[Atlantic bottle-nosed dolphin] Rhodopsin	C	Y	G	N	P	V	I	Y
[African clawed frog] Rhodopsin	C	Y	G	N	P	V	I	Y
[John Dory] Rhodopsin	C	Y	G	N	P	M	I	Y
[Grass goby] Rhodopsin	C	Y	G	N	P	M	I	Y
[Amphioxus] Melanopsin	C	Y	Y	S	P	I	V	Y
[Cat] Melanopsin	C	Y	I	N	P	I	I	Y
[Human] Melanopsin	C	Y	I	N	P	I	I	Y
[Mouse] Melanopsin	C	Y	I	N	P	I	I	Y
[Striped hairy-footed hamster] Melanopsin	C	Y	I	N	P	I	V	Y
[Italian wall lizard] Melanopsin	C	Y	L	N	P	I	I	Y
[Rat] Melanopsin	C	Y	I	N	P	I	I	Y
[Roach] Melanopsin	C	Y	V	N	P	I	I	Y
[Zebrafish] Melanopsin	C	Y	F	N	P	I	I	Y
[Human] Opsin-3	C	Y	G	N	P	V	I	Y
[Mouse] Opsin-3	C	Y	G	N	P	V	I	Y
[Human] Opsin-5	S	Y	V	N	P	I	I	Y
[Mouse] Opsin-5	S	Y	A	N	P	I	I	Y
[Green anole] Short-wave-sensitive opsin 1	S	Y	G	N	P	I	I	Y
[Honeybee] Short-wave-sensitive opsin 1	F	Y	S	D	P	W	I	Y
[Blind cave fish] Short-wave-sensitive opsin 1	C	Y	G	N	P	V	I	Y
[Bovine] Short-wave-sensitive opsin 1	S	Y	S	N	P	I	I	Y
[Goldfish] Short-wave-sensitive opsin 1	C	Y	G	N	P	V	I	Y
[Chicken] Short-wave-sensitive opsin 1	S	Y	G	N	P	V	I	Y
[Conger eel] Short-wave-sensitive opsin 1	C	Y	G	N	P	M	I	Y
[Tokay gecko] Short-wave-sensitive opsin 1	S	Y	G	N	P	I	I	Y
[Human] Short-wave-sensitive opsin 1	S	Y	T	N	P	I	I	Y
[Mouse] Short-wave-sensitive opsin 1	S	Y	S	N	P	I	I	Y
[Japanese rice fish] Short-wave-sensitive opsin 1	C	Y	S	N	P	V	I	Y
[Pygmy chimpanzee] Short-wave-sensitive opsin 1	S	Y	T	N	P	I	I	Y
[Chimpanzee] Short-wave-sensitive opsin 1	S	Y	T	N	P	I	I	Y
[Rat] Short-wave-sensitive opsin 1	S	Y	F	N	P	I	I	Y
[Bolivian squirrel monkey] Short-wave-sensitive opsin 1	S	Y	A	N	P	I	I	Y
[Guinea pig] Medium-wave-sensitive opsin 1	C	Y	L	N	P	I	I	Y
[Chicken] Medium-wave-sensitive opsin 1	S	Y	G	N	P	I	I	Y
[Tokay gecko] Medium-wave-sensitive opsin 1	C	Y	L	N	P	V	I	Y
[Human] Medium-wave-sensitive opsin 1	C	Y	L	N	P	V	I	Y
[Mouse] Medium-wave-sensitive opsin 1	C	Y	L	N	P	I	I	Y
[Virginia white-tailed deer] Medium-wave-sensitive opsin 1	C	Y	L	N	P	I	-	-
[Japanese rice fish] Medium-wave-sensitive opsin 1	T	Y	G	N	P	I	I	Y
[Rabbit] Medium-wave-sensitive opsin 1	C	Y	L	N	P	I	I	Y
[Rat] Medium-wave-sensitive opsin 1	C	Y	L	N	P	I	I	Y
[Gray squirrel] Medium-wave-sensitive opsin 1	C	Y	L	N	P	I	I	Y
[Green anole] Long-wave-sensitive opsin 1	C	Y	L	N	P	I	I	Y
[Blind cave fish] Long-wave-sensitive opsin 1	C	Y	I	N	P	V	I	Y
[Bovine] Long-wave-sensitive opsin 1	C	Y	L	N	P	I	I	Y
[Dog] Long-wave-sensitive opsin 1	C	Y	L	N	P	I	I	Y
[Goat] Long-wave-sensitive opsin 1	C	Y	L	N	P	I	I	Y
[Goldfish] Long-wave-sensitive opsin 1	C	Y	I	N	P	I	I	Y
[Chicken] Long-wave-sensitive opsin 1	C	Y	L	N	P	I	I	Y
[Cat] Long-wave-sensitive opsin 1	C	Y	L	N	P	I	I	Y
[Horse] Long-wave-sensitive opsin 1	C	Y	L	N	P	I	-	-
[Human] Long-wave-sensitive opsin 1	C	Y	L	N	P	V	I	Y
[Japanese rice fish] Long-wave-sensitive opsin 1	C	Y	L	N	P	V	I	Y
[African clawed frog] Long-wave-sensitive opsin 1	C	Y	L	N	P	I	I	Y
[Human] GPR1	C	Y	L	N	P	I	L	Y
[Crab-eating macaque] GPR1	C	Y	L	N	P	I	L	Y
[Rhesus macaque] GPR1	C	Y	L	N	P	I	L	Y
[Mouse] GPR1	C	Y	L	N	P	I	L	Y
[Rat] GPR1	C	Y	L	N	P	I	L	Y
[Human] GPR3	L	Y	A	N	P	I	I	Y
[Mouse] GPR3	L	Y	A	N	P	V	I	Y
[Rat] GPR3	L	Y	A	N	P	V	I	Y
[Bovine] GPR4	S	Y	R	D	P	I	L	Y
[Human] GPR4	S	Y	R	D	P	I	L	Y
[Mouse] GPR4	C	Y	R	D	P	I	L	Y
[Pig] GPR4	S	Y	R	D	P	I	L	Y
[Rat] GPR4	C	Y	R	D	P	I	L	Y
[Human] GPR6	L	Y	V	N	P	I	I	Y
[Mouse] GPR6	L	Y	V	N	P	I	I	Y
[Rat] GPR6	L	Y	V	N	P	I	I	Y
[Human] GPR12	L	Y	I	N	P	V	I	Y
[Mouse] GPR12	L	Y	I	N	P	V	I	Y
[Rat] GPR12	L	Y	I	N	P	V	I	Y
[Green monkey] GPR15	C	Y	C	N	P	F	I	Y
[Human] GPR15	C	Y	C	N	P	F	I	Y
[Crab-eating macaque] GPR15	C	Y	C	N	P	F	I	Y
[Rhesus macaque] GPR15	C	Y	C	N	P	F	I	Y
[Pig-tailed macaque] GPR15	C	Y	C	N	P	F	I	Y
[Mouse] GPR15	C	Y	C	N	P	L	I	Y
[Chimpanzee] GPR15	C	Y	C	N	P	F	I	Y
[Human] GPR17	C	Y	L	D	P	I	M	Y
[Mouse] GPR17	C	Y	L	D	P	V	M	Y
[Rat] GPR17	C	Y	L	D	P	V	M	Y
[Human] GPR19	F	Y	Q	K	P	T	L	Y
[Mouse] GPR19	F	Y	Q	K	P	T	L	Y
[Rat] GPR19	F	Y	Q	K	P	T	L	Y
[Human] GPR20	F	T	G	D	P	I	V	Y
[Mouse] GPR20	F	T	G	D	P	I	V	Y
[Human] GPR21	F	T	Y	N	C	V	I	Y
[Mouse] GPR21	F	T	Y	N	C	I	I	Y
[Human] GPR22	T	Y	T	H	P	L	L	Y
[Mouse] GPR22	T	Y	T	H	P	L	L	Y
[Human] GPR25	C	Y	C	N	P	L	I	Y
[Mouse] GPR25	C	Y	W	N	P	V	I	Y
[Human] GPR26	T	Y	L	D	P	F	V	Y
[Mouse] GPR26	T	Y	L	D	P	F	V	Y
[Rat] GPR26	T	Y	L	D	P	F	V	Y
[Human] GPR27	A	T	H	N	P	V	V	C
[Mouse] GPR27	A	T	H	N	P	V	V	C
[Rat] GPR27	A	T	H	N	P	V	V	C
[Human] GPR31	C	N	A	N	P	V	V	Y
[Mouse] GPR31	C	N	S	S	P	A	I	Y
[Human] GPR32	C	A	H	N	P	F	L	Y
[Human] GPR33	C	Y	E	S	P	T	L	Y
[Mouse] GPR33	C	Y	K	S	P	V	L	Y
[Pygmy chimpanzee] GPR33	C	Y	E	S	P	T	L	Y
[Chimpanzee] GPR33	C	Y	E	S	P	T	L	Y
[Black rat] GPR33	C	Y	K	S	P	I	L	Y
[Western lowland gorilla] GPR34	S	Y	I	D	P	V	M	Y
[Human] GPR34	S	Y	I	D	P	V	M	Y
[Mouse] GPR34	S	Y	I	D	P	V	M	Y
[Pygmy chimpanzee] GPR34	S	Y	I	D	P	V	M	Y
[Chimpanzee] GPR34	S	Y	I	D	P	V	M	Y
[Human] GPR35	C	S	L	D	A	I	C	Y
[Mouse] GPR35	C	S	L	D	A	I	C	Y
[Human] GPR37	C	S	L	T	P	V	L	L
[Mouse] GPR37	C	S	L	T	P	V	L	L
[Rat] GPR37	C	S	L	T	P	V	L	L
[Bovine] GPR37L1	C	Q	L	T	P	L	L	L
[Human] GPR37L1	C	Q	L	T	P	V	L	L
[Mouse] GPR37L1	C	Q	L	T	P	V	L	L
[Rat] GPR37L1	C	Q	L	T	P	V	L	L
[Bovine] GPR39	V	A	F	N	P	L	L	Y
[Human] GPR39	V	A	F	N	P	L	L	Y
[Mouse] GPR39	V	A	F	N	P	L	L	Y
[Pig] GPR39	V	A	F	N	P	L	L	Y
[Human] GPR45	A	Y	M	N	P	I	V	Y
[Mouse] GPR45	S	Y	L	N	P	I	V	Y
[Human] GPR50	C	Y	V	N	A	V	I	Y
[Mouse] GPR50	C	Y	T	N	A	I	I	Y
[Sheep] GPR50	C	Y	V	N	A	V	I	Y
[Bovine] GPR52	F	T	Y	N	C	V	I	Y
[Human] GPR52	F	T	Y	N	C	V	I	Y
[Mouse] GPR52	F	T	Y	N	C	V	I	Y
[Human] GPR61	V	Y	C	N	P	F	F	Y
[Mouse] GPR61	V	Y	C	N	P	F	F	Y
[Human] GPR62	A	Y	G	H	P	F	L	Y
[Mouse] GPR62	A	Y	G	H	P	F	L	Y
[Human] GPR63	S	F	M	N	P	L	I	Y
[Mouse] GPR63	S	F	M	N	P	L	I	Y
[Human] GPR65	C	N	R	D	P	I	L	Y
[Mouse] GPR65	C	N	H	D	P	I	L	Y
[Bovine] GPR68	S	Y	R	D	P	V	L	Y
[Human] GPR68	S	Y	Q	D	P	V	L	Y
[Mouse] GPR68	S	Y	Q	D	P	V	L	Y
[Human] GPR75	S	Y	I	N	P	F	I	Y
[Mouse] GPR75	S	Y	I	N	P	F	I	Y
[Human] GPR78	T	S	L	D	P	F	T	Y
[Human] GPR82	S	Y	Y	D	P	I	I	F
[Mouse] GPR82	S	Y	Y	D	P	I	I	F
[Dog] GPR83	A	Y	A	N	P	F	I	Y
[Human] GPR83	A	Y	A	N	P	F	I	Y
[Mouse] GPR83	A	Y	A	N	P	F	I	Y
[Bovine] GPR84	D	S	G	N	P	V	L	Y
[Human] GPR84	D	S	R	N	P	V	L	Y
[Mouse] GPR84	D	S	G	N	P	V	L	Y
[Zebrafish] GPR85	A	A	N	N	P	F	I	C
[Human] GPR85	A	A	N	N	P	F	V	C
[Mouse] GPR85	A	A	N	N	P	F	V	C
[Sumatran orangutan] GPR85	A	A	N	N	P	F	V	C
[Rat] GPR85	A	A	N	N	P	F	V	C
[Human] GPR87	C	Y	I	D	P	I	I	Y
[Mouse] GPR87	C	Y	I	D	P	I	I	Y
[Human] GPR88	A	A	F	N	P	L	L	Y
[Mouse] GPR88	A	A	F	N	P	L	L	Y
[Rat] GPR88	A	A	F	N	P	L	L	Y
[Human] GPR101	C	Y	S	H	P	Y	V	Y
[Mouse] GPR101	C	Y	S	H	P	Y	V	Y
[Human] GPR132	T	N	H	D	P	I	I	Y
[Mouse] GPR132	T	N	H	D	P	I	I	Y
[Human] GPR135	C	H	Y	N	P	V	I	Y
[Mouse] GPR135	C	R	Y	N	P	V	I	Y
[Rat] GPR135	C	R	Y	N	P	V	I	Y
[Human] GPR139	L	N	S	N	F	F	L	Y
[Mouse] GPR139	L	N	S	N	F	F	L	Y
[Rat] GPR139	L	N	S	N	F	F	L	Y
[Human] GPR141	I	I	M	D	L	L	L	F
[Mouse] GPR141	I	T	L	D	L	L	L	F
[Human] GPR142	T	N	S	N	F	G	L	Y
[Mouse] GPR142	T	N	S	N	F	G	L	Y
[Human] GPR146	A	L	V	T	P	L	L	Y
[Mouse] GPR146	A	L	A	T	P	L	L	Y
[African clawed frog] GPR146	A	L	V	L	P	L	I	H
[Human] GPR148	I	V	T	L	M	M	L	P
[Chicken] GPR149	C	S	D	T	P	V	F	V
[Human] GPR149	C	S	E	T	P	V	F	V
[Mouse] GPR149	C	S	E	T	P	V	F	V
[Rat] GPR149	C	S	E	T	P	V	F	V
[Human] GPR150	A	C	G	N	P	F	V	Y
[Mouse] GPR150	S	C	G	N	P	L	I	Y
[Human] GPR151	Y	F	W	N	P	L	I	F
[Mouse] GPR151	Y	F	W	N	P	L	I	F
[Rat] GPR151	Y	F	W	N	P	L	I	F
[Human] GPR152	C	H	V	S	P	F	L	C
[Mouse] GPR152	C	H	V	S	P	F	L	C
[Human] GPR153	T	A	I	L	P	V	F	L
[Mouse] GPR153	T	A	I	L	P	L	F	L
[Human] GPR160	E	V	T	I	A	T	V	Y
[Mouse] GPR160	E	V	V	I	A	A	V	Y
[Rat] GPR160	E	V	V	I	A	A	V	Y
[Bovine] GPR161	C	Y	G	H	P	L	I	Y
[Zebrafish] GPR161	C	Y	G	H	P	L	I	Y
[Human] GPR161	C	Y	G	H	P	L	I	Y
[Mouse] GPR161	C	Y	G	H	P	L	I	Y
[Western clawed frog] GPR161	C	Y	G	H	P	L	I	Y
[Human] GPR162	V	A	I	L	P	S	F	I
[Mouse] GPR162	V	A	I	L	P	S	F	I
[Bovine] GPR171	S	N	C	D	P	I	L	Y
[Human] GPR171	S	N	C	D	P	I	L	Y
[Mouse] GPR171	S	N	F	D	P	I	L	Y
[Bovine] GPR173	A	A	N	N	P	I	V	C
[Zebrafish] GPR173	A	A	N	N	P	I	I	C
[Human] GPR173	A	A	N	N	P	I	V	C
[Mouse] GPR173	A	A	N	N	P	I	V	C
[Rat] GPR173	A	A	N	N	P	I	V	C
[Human] GPR174	C	T	W	D	P	V	I	Y
[Mouse] GPR174	C	T	W	D	P	V	I	Y
[Human] GPR176	F	L	I	N	P	V	L	F
[Mouse] GPR176	F	L	I	N	P	V	L	F
[Rat] GPR176	F	L	I	N	P	V	L	F
[Human] GPR182	F	N	V	N	P	I	L	Y
[Mouse] GPR182	F	N	I	N	P	I	L	Y
[Rat] GPR182	F	N	I	N	P	I	L	Y
[Bovine] GPR183	C	Y	S	D	P	F	I	Y
[Human] GPR183	C	Y	S	D	P	F	I	Y
[Mouse] GPR183	C	Y	S	D	P	F	I	Y
[Rat] GPR183	C	Y	S	D	P	F	I	Y
[Atlantic salmon] GPR183	C	Y	S	D	P	F	I	Y
[Zebrafish] GPR183	C	Y	T	D	P	F	I	Y
[Bovine] LGR4	I	Y	T	N	P	V	L	Y
[Zebrafish] LGR4	V	Y	T	N	P	V	L	Y
[Human] LGR4	I	Y	T	N	P	V	L	Y
[Mouse] LGR4	I	Y	T	N	P	V	L	Y
[Rat] LGR4	I	Y	T	N	P	V	L	Y
[Western clawed frog] LGR4	T	Y	T	N	P	V	L	Y
[Bovine] LGR5	A	Y	T	N	P	L	L	Y
[Human] LGR5	A	Y	T	N	P	L	L	Y
[Mouse] LGR5	A	Y	T	N	P	L	L	Y
[Rat] LGR5	A	Y	T	N	P	L	L	Y
[Western clawed frog] LGR5	A	Y	T	N	P	L	L	Y
[Zebrafish] LGR6	T	Y	I	N	P	L	L	Y
[Human] LGR6	A	Y	I	N	P	L	L	Y
[Mouse] LGR6	A	Y	I	N	P	L	L	Y
[Human] MAS1	T	I	L	N	P	F	I	Y
[Mouse] MAS1	T	I	L	N	P	F	I	Y
[Rat] MAS1	T	I	L	N	P	F	I	Y
[Human] MAS1L	L	T	L	N	P	I	I	Y
[Human] MRGPRD	L	T	L	N	P	V	I	Y
[Crab-eating macaque] MRGPRD	L	T	L	N	P	L	I	Y
[Mouse] MRGPRD	T	I	L	N	P	V	I	Y
[Rat] MRGPRD	A	I	I	N	P	V	I	Y
[Human] MRGPRE	L	M	L	K	P	V	V	Y
[Crab-eating macaque] MRGPRE	L	M	L	K	P	V	V	Y
[Mouse] MRGPRE	L	L	L	K	P	A	I	Y
[Rat] MRGPRE	L	L	L	K	P	A	I	Y
[Human] MRGPRF	L	A	L	K	P	I	V	Y
[Mouse] MRGPRF	L	A	L	K	P	I	V	Y
[Rat] MRGPRF	L	A	L	K	P	I	V	Y
[Human] MRGPRG	V	V	L	K	P	L	I	Y
[Mouse] MRGPRG	K	F	L	K	P	L	L	Y
[Rat] MRGPRG	M	F	L	K	P	L	L	Y
[Human] MRGPRX1	L	V	L	N	P	I	I	Y
[Mouse] MRGPRX1	L	A	L	N	P	I	I	Y
[Rat] MRGPRX1	L	A	L	N	P	I	I	Y
[Western lowland gorilla] MRGPRX2	L	A	L	N	P	I	I	Y
[Western hoolock gibbon] MRGPRX2	L	A	L	N	P	I	I	Y
[Human] MRGPRX2	L	A	L	N	P	I	I	Y
[Crab-eating macaque] MRGPRX2	L	A	L	N	P	I	I	Y
[Rhesus macaque] MRGPRX2	L	A	L	N	P	I	I	Y
[Mouse] MRGPRX2	L	A	L	K	P	I	I	Y
[Chimpanzee] MRGPRX2	L	A	L	N	P	I	I	Y
[Bornean orangutan] MRGPRX2	L	A	L	N	P	I	I	Y
[Black snub-nosed monkey] MRGPRX2	L	A	L	N	P	I	I	Y
[Francois&#39; leaf monkey] MRGPRX2	L	A	L	N	P	I	I	Y
[Human] MRGPRX3	L	V	L	N	P	I	I	Y
[Rhesus macaque] MRGPRX3	L	V	L	N	P	I	I	Y
[Human] MRGPRX4	L	V	L	N	P	I	I	Y
[Chicken] P2RY8	C	Y	I	D	P	F	I	Y
[Human] P2RY8	C	Y	T	D	P	F	V	Y
[Human] P2RY10	C	T	W	D	P	I	L	Y
[Mouse] P2RY10	C	T	W	D	P	I	L	Y
[Human] TAAR2	I	Y	G	N	P	L	I	Y
[Mouse] TAAR2	I	Y	G	N	P	L	I	Y
[Rat] TAAR2	I	Y	G	N	P	L	I	Y
[Human] TAAR3	I	Y	G	N	P	L	I	H
[Mouse] TAAR3	I	Y	G	N	P	L	I	H
[Rat] TAAR3	I	Y	G	N	P	L	I	H
[Human] TAAR5	L	Y	V	N	P	I	I	Y
[Mouse] TAAR5	L	Y	L	N	P	I	I	Y
[Chimpanzee] TAAR5	L	Y	V	N	P	I	I	Y
[Rat] TAAR5	L	Y	L	N	P	I	I	Y
[Human] TAAR6	L	Y	G	N	P	L	I	Y
[Mouse] TAAR6	L	Y	G	N	P	L	I	Y
[Chimpanzee] TAAR6	L	Y	G	N	P	L	I	Y
[Rat] TAAR6	L	Y	G	N	P	L	I	Y
[Human] TAAR8	L	Y	S	N	P	L	I	Y
[Human] TAAR9	I	Y	S	N	P	L	I	Y
[Mouse] TAAR9	L	Y	G	N	P	L	I	Y
[Rat] TAAR9	L	Y	G	N	P	L	I	Y
[strain AD169] US28	C	Y	Y	N	P	L	L	Y
CONSENSUS	C	Y	G	N	P	I	I	Y
